# Supplementary material for: Re-purposing software for functional characterization of the microbiome
Source: Microbiome. 2021 Jan 9;9:4. doi: 10.1186/s40168-020-00971-1 (PMC7797099; doi:10.1186/s40168-020-00971-1)
Supplement: Supplementary file 3 — Additional file 2. nodes.dmp. [file 40168_2020_971_MOESM3_ESM.dmp]

0003824	|	1	|
0104005	|	1	|
0005478	|	1	|
0045735	|	1	|
0140104	|	1	|
0090729	|	1	|
0050827	|	1	|
0045182	|	1	|
0005198	|	1	|
0005488	|	1	|
0038024	|	1	|
0098772	|	1	|
0140110	|	1	|
0060089	|	1	|
0031386	|	1	|
0016209	|	1	|
0005215	|	1	|
0052824	|	0000009	|
0033164	|	0000009	|
0052917	|	0000009	|
1990601	|	0000014	|
1990599	|	0000014	|
0047264	|	0000030	|
0000033	|	0000030	|
0047267	|	0000030	|
0004580	|	0000030	|
0004582	|	0000030	|
0051751	|	0000030	|
0004584	|	0000030	|
0000009	|	0000030	|
0019187	|	0000030	|
0047252	|	0000030	|
0016438	|	0000030	|
0004169	|	0000030	|
0004376	|	0000030	|
0000026	|	0000030	|
0052925	|	0000033	|
0036370	|	0000036	|
1904091	|	0000036	|
0005123	|	0032813	|
0005164	|	0032813	|
0005174	|	0032813	|
0005175	|	0032813	|
1990856	|	0000049	|
0000946	|	0000049	|
0036042	|	0000062	|
0015496	|	0000064	|
0097627	|	0000064	|
0008177	|	0000104	|
0019737	|	0000104	|
0060001	|	0000146	|
0060002	|	0000146	|
0019905	|	0000149	|
0051535	|	0000149	|
0009009	|	0000150	|
0052918	|	0000026	|
0052926	|	0000026	|
0050660	|	0000166	|
0050661	|	0000166	|
0008327	|	0000166	|
0032552	|	0000166	|
0032553	|	0000166	|
0030551	|	0000166	|
0017076	|	0000166	|
0051287	|	0000166	|
0051288	|	0000166	|
0010428	|	0000166	|
0010429	|	0000166	|
0019103	|	0000166	|
0044748	|	0000175	|
1990838	|	0000175	|
0004535	|	0000175	|
0005078	|	0032947	|
0030159	|	0032947	|
0080084	|	0000182	|
1904492	|	1900750	|
0043295	|	1900750	|
0004651	|	0098518	|
0046403	|	0098518	|
0032448	|	0000217	|
0000400	|	0000217	|
0000403	|	0000217	|
0000404	|	0000217	|
0000405	|	0000217	|
0000406	|	0000217	|
0062037	|	0000217	|
0004879	|	0098531	|
0047426	|	0000257	|
0047427	|	0000257	|
0047428	|	0000257	|
0018761	|	0000257	|
0018762	|	0000257	|
0080061	|	0000257	|
0033328	|	0000268	|
0005052	|	0000268	|
0005053	|	0000268	|
0098634	|	0098631	|
0004895	|	0098631	|
0005055	|	0098631	|
0086080	|	0098632	|
0098641	|	0098632	|
0098639	|	0098634	|
0000340	|	0000339	|
0000341	|	0000339	|
0000342	|	0000339	|
0000401	|	0000400	|
0000402	|	0000400	|
0033208	|	0033207	|
0031177	|	0033218	|
0033219	|	0033218	|
0042277	|	0033218	|
0097001	|	0033218	|
0015440	|	0033220	|
0033221	|	0033220	|
0010576	|	0098772	|
0030545	|	0098772	|
0030234	|	0098772	|
0016247	|	0098772	|
0000497	|	0000496	|
0000332	|	0000497	|
0030555	|	0000498	|
0000499	|	0000498	|
0030533	|	0000499	|
0015411	|	0033283	|
0033284	|	0033283	|
0015424	|	0033284	|
1901243	|	0033284	|
0033285	|	0033284	|
0005504	|	0033293	|
0048032	|	0033293	|
0010427	|	0033293	|
0001972	|	0033293	|
0032052	|	0033293	|
0036105	|	0033328	|
0036106	|	0033328	|
0098919	|	0098879	|
1990240	|	0000099	|
0043865	|	0000099	|
0033229	|	0000099	|
0099186	|	0098918	|
0099181	|	0098918	|
0000701	|	0000700	|
0008263	|	0000700	|
0003907	|	0000702	|
0019004	|	0000702	|
0008534	|	0000702	|
0000703	|	0000702	|
0034042	|	0000703	|
0034043	|	0000703	|
0000166	|	1901265	|
0035639	|	1901265	|
0033550	|	0033549	|
0038078	|	0033549	|
1990439	|	0033549	|
0004407	|	0033558	|
0034979	|	0033558	|
0042903	|	0033558	|
0035240	|	1901338	|
0051379	|	1901338	|
0051380	|	1901338	|
0099100	|	0099099	|
0099101	|	0099100	|
0099102	|	0099101	|
0099107	|	0099106	|
0005246	|	0099106	|
0015459	|	0099106	|
0099108	|	0099107	|
0000832	|	0000828	|
0052723	|	0000828	|
0052724	|	0000828	|
0000830	|	0000828	|
0000831	|	0000828	|
0033200	|	0000829	|
0000833	|	0000829	|
0000834	|	0000829	|
0070696	|	0033612	|
0001102	|	0033613	|
0098882	|	0099181	|
0098879	|	0099186	|
0033680	|	0033677	|
0033678	|	0033677	|
0033679	|	0033677	|
0033681	|	0033680	|
0033682	|	0033680	|
0033738	|	0033694	|
0034875	|	0033695	|
0033789	|	0033695	|
0015241	|	1901474	|
0090422	|	1901474	|
1901478	|	1901474	|
0030556	|	0000944	|
0030566	|	0000945	|
0030557	|	0000946	|
0047552	|	0033721	|
0047683	|	0033721	|
0018477	|	0033721	|
0000992	|	0000976	|
0001158	|	0000976	|
0001159	|	0000976	|
0000977	|	0000976	|
0001046	|	0000976	|
0000984	|	0000976	|
0000987	|	0000976	|
0000978	|	0000977	|
0000979	|	0000977	|
0001162	|	0000977	|
0070594	|	0000978	|
0044323	|	0000978	|
0034056	|	0000978	|
0035497	|	0000978	|
0032810	|	0000978	|
0071820	|	0000978	|
0010736	|	0000978	|
0070888	|	0000978	|
0035538	|	0000978	|
0070644	|	0000978	|
0044377	|	0000978	|
0001074	|	0000982	|
0000986	|	0000984	|
0001165	|	0000987	|
0001002	|	0000992	|
0001003	|	0000992	|
0001006	|	0000992	|
0001039	|	0000992	|
0099122	|	0000993	|
0001139	|	0000993	|
0008709	|	0033764	|
0072582	|	0033764	|
0047881	|	0033764	|
0003854	|	0033764	|
0003845	|	0033764	|
0050327	|	0033764	|
0047005	|	0033764	|
0047006	|	0033764	|
0047007	|	0033764	|
0047008	|	0033764	|
0047521	|	0033764	|
0047013	|	0033764	|
0047022	|	0033764	|
0047023	|	0033764	|
0047024	|	0033764	|
0044594	|	0033764	|
0047035	|	0033764	|
0047044	|	0033764	|
0047045	|	0033764	|
0030283	|	0033764	|
0004303	|	0033764	|
0035410	|	0033764	|
0072555	|	0033764	|
0070523	|	0033764	|
0070524	|	0033764	|
0035100	|	0032934	|
0015485	|	0032934	|
0008142	|	0032934	|
0032935	|	0032934	|
0001052	|	0001000	|
0001163	|	0001013	|
0001032	|	0001016	|
0001037	|	0001016	|
0001030	|	0001016	|
0001031	|	0001016	|
0001154	|	0001025	|
0001155	|	0001025	|
0001156	|	0001025	|
0000985	|	0001046	|
0001187	|	0001046	|
0001164	|	0001046	|
0001001	|	0001050	|
0001051	|	0001050	|
0001062	|	0001061	|
0001063	|	0001061	|
0001065	|	0001064	|
0001066	|	0001064	|
0001068	|	0001069	|
0102502	|	0033840	|
0061629	|	0001085	|
0001092	|	0001091	|
0001093	|	0001091	|
0001094	|	0001091	|
0001095	|	0001091	|
0001096	|	0001091	|
0001097	|	0001091	|
0001099	|	0001098	|
0001108	|	0001098	|
0000993	|	0001099	|
0001091	|	0001099	|
1990043	|	0033892	|
0001138	|	0001134	|
0001135	|	0001134	|
0001004	|	0001134	|
0001186	|	0001134	|
0001157	|	0001134	|
0035730	|	1901681	|
0001145	|	0001147	|
0001146	|	0001147	|
0001148	|	0001147	|
0000980	|	0001158	|
0001150	|	0001158	|
0001166	|	0001158	|
0001147	|	0001160	|
0001200	|	0001199	|
0001209	|	0001199	|
0001210	|	0001199	|
0099534	|	0099510	|
0099567	|	0099510	|
0001219	|	0001218	|
0001220	|	0001218	|
0001224	|	0001221	|
0001222	|	0001221	|
0001223	|	0001221	|
0001225	|	0001224	|
0001226	|	0001224	|
0034041	|	0034040	|
0015437	|	0034040	|
0098872	|	0099583	|
0090450	|	0098519	|
1990003	|	0098519	|
1990004	|	0098519	|
0019984	|	0034061	|
0003964	|	0034061	|
0003887	|	0034061	|
0003968	|	0034062	|
0000129	|	0034062	|
0003899	|	0034062	|
0030548	|	0099602	|
0009012	|	0034068	|
0008871	|	0034068	|
0046353	|	0034069	|
0016991	|	0034069	|
0047921	|	0034069	|
0034070	|	0034069	|
0047663	|	0034069	|
0008904	|	0034071	|
0050299	|	0034071	|
0050300	|	0034071	|
0047333	|	0034071	|
0008910	|	0034071	|
0034073	|	0034072	|
0099635	|	0099626	|
0034186	|	0034185	|
0034191	|	0034190	|
1902936	|	1901981	|
0070273	|	1901981	|
0010314	|	1901981	|
0005547	|	1901981	|
0032266	|	1901981	|
0106075	|	0034212	|
0004596	|	0034212	|
0061733	|	0034212	|
0034216	|	0034215	|
0001876	|	0034235	|
0034291	|	0034290	|
0034292	|	0034290	|
0034323	|	0034326	|
0034325	|	0034328	|
0001566	|	0001565	|
0008126	|	0034338	|
1990081	|	0001594	|
0004945	|	0001595	|
0001596	|	0001595	|
0071553	|	0001608	|
0045032	|	0001609	|
0045031	|	0001609	|
0001644	|	0001614	|
0045028	|	0001614	|
0001646	|	0001614	|
0001641	|	0001640	|
0001642	|	0001640	|
0034417	|	0034416	|
0004083	|	0034416	|
0031636	|	0001653	|
0043404	|	0001653	|
0016941	|	0001653	|
0010465	|	0005030	|
0031745	|	0001664	|
0031876	|	0001664	|
0031753	|	0001664	|
0031883	|	0001664	|
0031628	|	0001664	|
0031888	|	0001664	|
0031761	|	0001664	|
0031762	|	0001664	|
0031893	|	0001664	|
0031767	|	0001664	|
0031768	|	0001664	|
0031769	|	0001664	|
0031774	|	0001664	|
0031775	|	0001664	|
0031784	|	0001664	|
0031531	|	0001664	|
0031788	|	0001664	|
0031789	|	0001664	|
0071855	|	0001664	|
0031794	|	0001664	|
0031795	|	0001664	|
0035256	|	0001664	|
0031806	|	0001664	|
0061761	|	0001664	|
0031811	|	0001664	|
0031685	|	0001664	|
0031690	|	0001664	|
0031821	|	0001664	|
0031700	|	0001664	|
0031701	|	0001664	|
0050780	|	0001664	|
0031711	|	0001664	|
0031714	|	0001664	|
0031716	|	0001664	|
0031717	|	0001664	|
0031889	|	0001664	|
0031849	|	0001664	|
0031855	|	0001664	|
0031856	|	0001664	|
0031859	|	0001664	|
0005109	|	0001664	|
0031862	|	0001664	|
0005110	|	0001664	|
0005119	|	0001664	|
0042379	|	0001664	|
0031871	|	0001664	|
0034459	|	0034458	|
0034482	|	0034481	|
0008459	|	0034481	|
0047756	|	0034481	|
0051910	|	0034483	|
0017095	|	0034483	|
0015016	|	0034483	|
0004394	|	0034483	|
0033871	|	0034483	|
0033872	|	0034483	|
0008467	|	0034483	|
0033736	|	0001716	|
0050025	|	0001716	|
0050029	|	0001716	|
1902098	|	1902271	|
1902118	|	1902271	|
0106017	|	0034593	|
0106018	|	0034593	|
0106019	|	0034593	|
0016314	|	0034594	|
0052867	|	0034594	|
0034485	|	0034594	|
0001862	|	0001846	|
0001864	|	0001846	|
0001849	|	0001846	|
0001851	|	0001846	|
0001852	|	0001846	|
0001855	|	0001846	|
0008029	|	0001847	|
0001863	|	0001847	|
0001856	|	0001848	|
0001850	|	0001848	|
0001853	|	0001848	|
0001854	|	0001848	|
0001874	|	0001873	|
0032546	|	0001882	|
0001883	|	0001882	|
0001884	|	0001882	|
0032549	|	0001882	|
0032550	|	0001883	|
0032551	|	0001884	|
0045148	|	0034701	|
0089720	|	0002020	|
1990381	|	0002020	|
0002060	|	0002054	|
0002061	|	0002054	|
0002057	|	0002060	|
0002055	|	0002060	|
0002056	|	0002061	|
0002058	|	0002061	|
0002059	|	0002061	|
0002083	|	0002094	|
0046428	|	0002094	|
0048044	|	0002094	|
0043888	|	0002094	|
0050267	|	0002094	|
0008412	|	0002094	|
0047293	|	0002094	|
0017136	|	0034979	|
2001068	|	2001062	|
0034988	|	0034987	|
0046935	|	0035014	|
0046811	|	0035033	|
1990889	|	0035064	|
0061628	|	0035064	|
0005545	|	0035091	|
0034235	|	0035091	|
1901981	|	0035091	|
0080025	|	1902936	|
0005546	|	1902936	|
0043325	|	1902936	|
0035400	|	0035173	|
0018110	|	0035173	|
0035175	|	0035174	|
0035979	|	0035174	|
0072371	|	0035174	|
0044021	|	0035174	|
0044022	|	0035174	|
0044023	|	0035174	|
0044024	|	0035174	|
0044025	|	0035174	|
0035402	|	0035184	|
0035403	|	0035184	|
1990244	|	0035184	|
0072354	|	0035184	|
0047235	|	0035250	|
0047240	|	0035250	|
0003851	|	0035250	|
0046481	|	0035250	|
0047255	|	0035250	|
0047258	|	0035250	|
0004381	|	0035250	|
0047263	|	0035250	|
0047271	|	0035250	|
0035496	|	0035250	|
0008489	|	0035250	|
0047275	|	0035250	|
0047276	|	0035250	|
0046509	|	0035250	|
0047279	|	0035250	|
0008499	|	0035250	|
0047915	|	0035250	|
0050512	|	0035250	|
0008918	|	0035250	|
0008921	|	0035250	|
0003945	|	0035250	|
0003946	|	0035250	|
0004461	|	0035250	|
0047216	|	0035250	|
0047221	|	0035250	|
0003831	|	0035250	|
0010488	|	0035250	|
0047227	|	0035250	|
0080002	|	0035251	|
0003843	|	0035251	|
0047236	|	0035251	|
0047231	|	0035251	|
0047239	|	0035251	|
0050412	|	0035251	|
0016906	|	0035251	|
0047243	|	0035251	|
0003980	|	0035251	|
0047245	|	0035251	|
0047213	|	0035251	|
0047248	|	0035251	|
0047249	|	0035251	|
0008466	|	0035251	|
0047251	|	0035251	|
0004373	|	0035251	|
0047254	|	0035251	|
0047215	|	0035251	|
0047644	|	0035251	|
0016157	|	0035251	|
0018718	|	0035251	|
0052639	|	0035251	|
0052640	|	0035251	|
0047265	|	0035251	|
0047266	|	0035251	|
0050139	|	0035251	|
0047270	|	0035251	|
0003825	|	0035251	|
0047272	|	0035251	|
0047913	|	0035251	|
0080043	|	0035251	|
0080044	|	0035251	|
0080045	|	0035251	|
0080046	|	0035251	|
0047792	|	0035251	|
0047219	|	0035251	|
0052638	|	0035251	|
0010294	|	0035251	|
0050488	|	0035251	|
0050489	|	0035251	|
0046524	|	0035251	|
0047242	|	0035251	|
0080062	|	0035251	|
0047807	|	0035251	|
0047684	|	0035251	|
0050502	|	0035251	|
0052641	|	0035251	|
0050505	|	0035251	|
0050506	|	0035251	|
0050507	|	0035251	|
0090704	|	0035251	|
0008120	|	0035251	|
0050275	|	0035251	|
0050644	|	0035251	|
0050645	|	0035251	|
0008919	|	0035251	|
0050010	|	0035251	|
0050395	|	0035251	|
0009981	|	0035251	|
0050274	|	0035251	|
0050403	|	0035251	|
0004581	|	0035251	|
0047250	|	0035251	|
0047208	|	0035251	|
0047209	|	0035251	|
0047210	|	0035251	|
0050284	|	0035251	|
0080018	|	0035251	|
0047214	|	0035251	|
0047928	|	0035251	|
0047212	|	0035251	|
0047218	|	0035251	|
0047891	|	0035251	|
0016760	|	0035251	|
0050004	|	0035251	|
0050171	|	0035251	|
0047228	|	0035251	|
0047229	|	0035251	|
0047893	|	0035251	|
0050513	|	0035252	|
0047283	|	0035252	|
0050404	|	0035252	|
0047285	|	0035252	|
0120053	|	0035252	|
0035255	|	0035254	|
0031798	|	0035256	|
0031799	|	0035256	|
0031800	|	0035256	|
0031801	|	0035256	|
0031802	|	0035256	|
0031803	|	0035256	|
0031804	|	0035256	|
0031805	|	0035256	|
0042809	|	0035257	|
0016922	|	0035257	|
0035258	|	0035257	|
0042974	|	0035257	|
0046966	|	0035257	|
0050681	|	0035258	|
0031962	|	0035258	|
0030331	|	0035258	|
0035259	|	0035258	|
0033142	|	0035258	|
0031961	|	0035259	|
1904162	|	0035312	|
0033699	|	0035312	|
0051908	|	0035312	|
0035662	|	0035325	|
0035663	|	0035325	|
0035401	|	0035400	|
1904454	|	0101005	|
1904455	|	0101005	|
0061578	|	0101005	|
0036459	|	0101005	|
1990380	|	0101005	|
0061815	|	0101005	|
0051747	|	0035514	|
0035516	|	0035514	|
1990984	|	0035515	|
1990930	|	0035515	|
1990931	|	0035515	|
0001609	|	0035586	|
0008501	|	0035586	|
0001614	|	0035586	|
1905576	|	0035594	|
1905577	|	0035594	|
1905573	|	0035594	|
1905574	|	0035594	|
1905575	|	0035594	|
0061712	|	0035596	|
0035597	|	0035596	|
0035598	|	0035596	|
0035599	|	0035596	|
0035614	|	0035613	|
1902388	|	0035620	|
0047752	|	0035671	|
0035647	|	0035671	|
0047787	|	0035671	|
0052581	|	0035671	|
0047751	|	0035671	|
0015334	|	0035673	|
0071916	|	0035673	|
1901584	|	0035673	|
0042936	|	0035673	|
0042937	|	0035673	|
0015322	|	0035673	|
0008316	|	0035804	|
0017099	|	0004466	|
0015432	|	0033285	|
0033288	|	0033285	|
0033286	|	0033285	|
0004473	|	0004470	|
0016619	|	0004470	|
0004471	|	0004470	|
0052757	|	0033931	|
0086075	|	1903763	|
0071207	|	0036002	|
0045131	|	0036002	|
0030628	|	0036002	|
0030627	|	0036002	|
0097157	|	0036002	|
1904769	|	0036041	|
0070538	|	0036041	|
0070539	|	0036041	|
0070540	|	0036041	|
0050543	|	0036041	|
0050646	|	0036041	|
0050647	|	0036041	|
0050648	|	0036041	|
0005457	|	0036080	|
0005458	|	0036080	|
0043177	|	0036094	|
0019842	|	0036094	|
0043178	|	0036094	|
0036136	|	0036137	|
0047315	|	0036137	|
0016212	|	0036137	|
0047661	|	0036361	|
0050450	|	0036440	|
0004108	|	0036440	|
0047011	|	0036441	|
0019141	|	0036441	|
0008553	|	0036442	|
0003723	|	0003676	|
0001067	|	0003676	|
0043566	|	0003676	|
0000496	|	0003676	|
0097617	|	0003676	|
0071667	|	0003676	|
0044822	|	0003676	|
0003677	|	0003676	|
0090079	|	0003676	|
0070336	|	0003677	|
0003681	|	0003677	|
0031490	|	0003677	|
0045027	|	0003677	|
0061860	|	0003677	|
0099077	|	0003677	|
0061777	|	0003677	|
0051880	|	0003677	|
0003689	|	0003677	|
0003690	|	0003677	|
0043565	|	0003677	|
0008301	|	0003677	|
0016017	|	0003677	|
0003699	|	0003677	|
0045142	|	0003677	|
0003697	|	0003677	|
0000217	|	0003677	|
0003695	|	0003677	|
0010844	|	0003677	|
0003684	|	0003677	|
0009378	|	0003678	|
0004003	|	0003678	|
0043139	|	0003678	|
0043138	|	0003678	|
0061749	|	0003678	|
1990841	|	0003682	|
1990188	|	0003682	|
0032131	|	0003684	|
0032356	|	0003684	|
1990165	|	0003684	|
0035939	|	0003696	|
1990955	|	0003697	|
1990829	|	0003697	|
0004883	|	0003707	|
0030284	|	0003707	|
0004886	|	0003708	|
0016989	|	0003714	|
0033592	|	0003725	|
0034057	|	0003725	|
0098851	|	0003725	|
0048027	|	0003729	|
0035368	|	0003729	|
1990825	|	0003729	|
0030350	|	0003729	|
0003730	|	0003729	|
0098808	|	0003729	|
1990715	|	0003729	|
1903231	|	0003729	|
0035925	|	0003730	|
0016149	|	0003747	|
0016150	|	0003747	|
0003785	|	0003779	|
0051015	|	0003779	|
0140096	|	0003824	|
0140097	|	0003824	|
0140098	|	0003824	|
0032451	|	0003824	|
0016740	|	0003824	|
0004133	|	0003824	|
0010280	|	0003824	|
0016874	|	0003824	|
0016491	|	0003824	|
0009975	|	0003824	|
0016787	|	0003824	|
0016853	|	0003824	|
0061783	|	0003824	|
0016829	|	0003824	|
0016509	|	0003857	|
0034386	|	0003867	|
0034387	|	0003867	|
0018225	|	0003880	|
0004671	|	0003880	|
0018423	|	0003880	|
0043912	|	0003884	|
0047819	|	0003884	|
0008445	|	0003884	|
0047821	|	0003884	|
0051720	|	0003886	|
0051718	|	0003886	|
0051719	|	0003886	|
0001056	|	0003899	|
0001057	|	0003899	|
0001058	|	0003899	|
0001061	|	0003899	|
0001064	|	0003899	|
0003896	|	0003899	|
0003898	|	0003899	|
0001054	|	0003899	|
0001055	|	0003899	|
0043916	|	0003905	|
0052820	|	0003905	|
0043733	|	0003905	|
0052821	|	0003905	|
1990053	|	0003905	|
0140078	|	0003906	|
0003910	|	0003909	|
0003911	|	0003909	|
1904265	|	1904455	|
0003904	|	0003913	|
0003914	|	0003913	|
0061505	|	0003916	|
0003917	|	0003916	|
0034335	|	0003918	|
0061745	|	0003924	|
0061791	|	0003924	|
0003720	|	0003964	|
0003721	|	0003964	|
0008251	|	0004000	|
0003971	|	0004000	|
0003726	|	0004000	|
0050112	|	0004022	|
0052676	|	0004022	|
0033710	|	0004022	|
0004023	|	0004022	|
0004024	|	0004022	|
0004025	|	0004022	|
1990362	|	0004022	|
0010301	|	0004022	|
0051922	|	0004027	|
0052656	|	0004084	|
0052654	|	0004084	|
0052655	|	0004084	|
0036264	|	0004097	|
0036263	|	0004097	|
0036430	|	0004127	|
0036431	|	0004127	|
0019156	|	0004133	|
0004135	|	0004133	|
0061785	|	0004175	|
0004298	|	0004175	|
0004190	|	0004175	|
0070007	|	0004175	|
0008239	|	0004177	|
0061473	|	0004181	|
0102274	|	0004181	|
0009046	|	0004181	|
0009002	|	0004185	|
0071972	|	0004185	|
1902944	|	0004190	|
0042500	|	0004190	|
0070137	|	0004197	|
0097299	|	0004197	|
0004198	|	0004197	|
0097153	|	0004197	|
1902945	|	0004222	|
0009922	|	0004312	|
0010281	|	0004312	|
0016297	|	0004312	|
0004315	|	0004312	|
0004316	|	0004312	|
0004317	|	0004312	|
0004318	|	0004312	|
0004319	|	0004312	|
0016767	|	0004337	|
0004352	|	0004353	|
0004354	|	0004353	|
0042497	|	0071723	|
0042498	|	0071723	|
0004377	|	0004376	|
0004378	|	0004376	|
0008865	|	0004396	|
0004340	|	0004396	|
0019158	|	0004396	|
0010484	|	0004402	|
0010485	|	0004402	|
0043998	|	0004402	|
0044013	|	0004402	|
0090432	|	0004467	|
0090433	|	0004467	|
0090434	|	0004467	|
0004185	|	0070008	|
0070009	|	0070008	|
0070027	|	0070025	|
0035991	|	0070026	|
0019726	|	0004495	|
0019727	|	0004495	|
0070038	|	0070037	|
0001050	|	0070063	|
0043175	|	0070063	|
0008858	|	0004529	|
0016895	|	0004529	|
0004520	|	0004536	|
0004529	|	0004536	|
0034610	|	0004536	|
0004579	|	0004576	|
0002951	|	0070122	|
1990189	|	0004596	|
1990190	|	0004596	|
0008999	|	0004596	|
0070139	|	0070137	|
0050082	|	0004645	|
0050500	|	0004645	|
0050503	|	0004645	|
0047656	|	0004645	|
0009018	|	0004645	|
0052756	|	0004645	|
0080047	|	0004645	|
0080048	|	0004645	|
0110068	|	0004645	|
0050102	|	0004645	|
0008184	|	0004645	|
0031220	|	0004645	|
0047738	|	0004645	|
0047515	|	0004645	|
0050045	|	0004645	|
0047514	|	0004645	|
0004161	|	0004659	|
0008834	|	0004659	|
0043787	|	0004659	|
0004337	|	0004659	|
0046408	|	0004659	|
0045547	|	0004659	|
0002094	|	0004659	|
0043889	|	0004659	|
0010354	|	0004659	|
0047863	|	0004659	|
0106141	|	0004659	|
0004311	|	0004659	|
0008896	|	0004672	|
0004740	|	0004672	|
0004673	|	0004672	|
0050063	|	0004672	|
0050321	|	0004672	|
0047764	|	0004672	|
1990424	|	0004672	|
1901916	|	0004672	|
0050359	|	0004672	|
0097472	|	0004672	|
0050369	|	0004672	|
0004674	|	0004672	|
0008772	|	0004672	|
0009927	|	0004672	|
0019912	|	0004672	|
0019913	|	0004672	|
0050254	|	0004672	|
0047696	|	0004672	|
0047322	|	0004672	|
0047323	|	0004672	|
0004700	|	0004672	|
0035173	|	0004672	|
0050405	|	0004672	|
0004712	|	0004672	|
0004713	|	0004672	|
0004718	|	0004672	|
0047848	|	0004672	|
0010857	|	0004672	|
0019199	|	0004672	|
0008256	|	0004673	|
0008257	|	0004673	|
0000155	|	0004673	|
0009784	|	0004673	|
0016908	|	0004674	|
0004675	|	0004674	|
0008349	|	0004674	|
0008353	|	0004674	|
0034211	|	0004674	|
0004678	|	0004674	|
0008384	|	0004674	|
0009931	|	0004674	|
0004676	|	0004674	|
0004677	|	0004674	|
0072518	|	0004674	|
0004679	|	0004674	|
0004683	|	0004674	|
0033868	|	0004674	|
0004687	|	0004674	|
0004688	|	0004674	|
0004690	|	0004674	|
0004694	|	0004674	|
0004697	|	0004674	|
0004701	|	0004674	|
0004703	|	0004674	|
0004707	|	0004674	|
0004709	|	0004674	|
0004710	|	0004674	|
0004711	|	0004674	|
0035184	|	0004674	|
0033867	|	0004674	|
0035174	|	0004674	|
0005024	|	0004675	|
0017002	|	0004675	|
0098821	|	0004675	|
0004689	|	0004683	|
0004686	|	0004683	|
0008606	|	0004683	|
0016905	|	0004683	|
0008602	|	0004690	|
0004691	|	0004690	|
0004692	|	0004690	|
0004699	|	0004697	|
0008545	|	0004708	|
0004706	|	0004709	|
0004714	|	0004713	|
0004715	|	0004713	|
0008288	|	0004714	|
0005003	|	0004714	|
0036332	|	0004714	|
0005006	|	0004714	|
0005007	|	0004714	|
0005008	|	0004714	|
0005009	|	0004714	|
0005010	|	0004714	|
0005011	|	0004714	|
0038062	|	0004714	|
0005017	|	0004714	|
0060175	|	0004714	|
0005020	|	0004714	|
0005021	|	0004714	|
0005023	|	0004714	|
0019906	|	0004721	|
0050115	|	0004721	|
0004741	|	0004721	|
0050406	|	0004721	|
0050407	|	0004721	|
0050408	|	0004721	|
0008969	|	0004721	|
0008138	|	0004721	|
0033549	|	0004721	|
0101006	|	0004721	|
0004722	|	0004721	|
0098627	|	0004721	|
0050196	|	0004721	|
0004725	|	0004721	|
0101014	|	0004721	|
0030361	|	0004721	|
0047384	|	0004721	|
0047385	|	0004721	|
0008330	|	0004721	|
0019198	|	0004721	|
0008420	|	0004722	|
0004723	|	0004722	|
0008596	|	0004722	|
0004724	|	0004722	|
0017018	|	0004722	|
0017019	|	0004722	|
0070260	|	0070259	|
0017005	|	0070259	|
0030945	|	0004725	|
0030946	|	0004725	|
0004727	|	0004725	|
0004726	|	0004725	|
0005001	|	0004725	|
0017061	|	0004731	|
0034603	|	0004738	|
0004739	|	0004738	|
0061750	|	0004767	|
0061751	|	0004767	|
0034736	|	0004772	|
0034737	|	0004772	|
0034738	|	0004772	|
0004780	|	0004779	|
0004781	|	0004779	|
0050750	|	0070325	|
0070326	|	0070325	|
0070653	|	0070325	|
0070337	|	0070336	|
0070338	|	0070336	|
0004465	|	0004806	|
0052929	|	0004810	|
0050560	|	0004812	|
0050561	|	0004812	|
0050562	|	0004812	|
0043816	|	0004812	|
0098618	|	0004812	|
0098619	|	0004812	|
0004813	|	0004812	|
0004814	|	0004812	|
0004815	|	0004812	|
0004816	|	0004812	|
0004817	|	0004812	|
0004818	|	0004812	|
0004819	|	0004812	|
0004820	|	0004812	|
0004821	|	0004812	|
0004822	|	0004812	|
0004823	|	0004812	|
0004824	|	0004812	|
0004825	|	0004812	|
0004826	|	0004812	|
0004827	|	0004812	|
0004828	|	0004812	|
0004829	|	0004812	|
0004830	|	0004812	|
0004831	|	0004812	|
0004832	|	0004812	|
0043767	|	0004812	|
0050372	|	0004842	|
0061630	|	0004842	|
1904822	|	0004842	|
0061631	|	0004842	|
0017065	|	0004844	|
0043739	|	0004844	|
0008744	|	0004856	|
0055104	|	0004857	|
0090369	|	0004857	|
0090353	|	0004857	|
0008428	|	0004857	|
1990846	|	0004857	|
0060241	|	0004857	|
0046910	|	0004857	|
0010521	|	0004857	|
0015066	|	0004857	|
0036479	|	0004857	|
0004858	|	0004857	|
0055102	|	0004857	|
0060703	|	0004857	|
0060961	|	0004859	|
0019834	|	0004859	|
0030291	|	0004860	|
0030292	|	0004860	|
0008427	|	0004860	|
0004865	|	0004864	|
2001080	|	0070405	|
0019809	|	0070405	|
0019810	|	0070405	|
0042166	|	0070405	|
0033265	|	0070405	|
0038050	|	0004879	|
0038051	|	0004879	|
0038052	|	0004879	|
0004882	|	0004879	|
0004880	|	0004879	|
0008434	|	0004879	|
0004884	|	0004879	|
0004887	|	0004879	|
0017082	|	0004879	|
0003708	|	0004879	|
0031963	|	0004883	|
0004528	|	0004527	|
0008408	|	0004527	|
0016796	|	0004527	|
0016797	|	0004527	|
0008409	|	0004527	|
0008066	|	0004888	|
0004907	|	0004888	|
0099589	|	0004888	|
0032393	|	0004888	|
0032394	|	0004888	|
0004875	|	0004888	|
0016524	|	0004888	|
0017154	|	0004888	|
0016526	|	0004888	|
0016917	|	0004888	|
0035586	|	0004888	|
0009884	|	0004888	|
0004896	|	0004888	|
0030369	|	0004888	|
0001571	|	0004888	|
0005034	|	0004888	|
0005035	|	0004888	|
0038064	|	0004888	|
0005042	|	0004888	|
0019763	|	0004888	|
0001847	|	0004888	|
0038025	|	0004888	|
0042813	|	0004888	|
0005056	|	0004888	|
0004930	|	0004888	|
0032395	|	0004888	|
0030379	|	0004888	|
0004942	|	0004888	|
0008527	|	0004888	|
0008281	|	0004888	|
0008158	|	0004888	|
0016489	|	0004888	|
0008046	|	0004888	|
0038131	|	0004888	|
0016502	|	0004888	|
0004984	|	0004888	|
0016515	|	0004896	|
0016517	|	0004896	|
0016518	|	0004896	|
0002114	|	0004896	|
0038164	|	0004896	|
0042008	|	0004896	|
0042010	|	0004896	|
0042012	|	0004896	|
0042014	|	0004896	|
0038021	|	0004896	|
0030368	|	0004896	|
0004897	|	0004896	|
0042018	|	0004896	|
0004900	|	0004896	|
0004901	|	0004896	|
0004902	|	0004896	|
0004903	|	0004896	|
0004904	|	0004896	|
0004908	|	0004896	|
0004911	|	0004896	|
0004912	|	0004896	|
0004913	|	0004896	|
0004914	|	0004896	|
0004915	|	0004896	|
0004917	|	0004896	|
0004919	|	0004896	|
0004920	|	0004896	|
0004921	|	0004896	|
0004924	|	0004896	|
0004925	|	0004896	|
0042016	|	0004896	|
0045506	|	0004896	|
0045508	|	0004896	|
0004950	|	0004896	|
0042020	|	0004896	|
0070747	|	0004896	|
0030524	|	0004896	|
0016167	|	0004896	|
0070380	|	0004896	|
0030525	|	0004896	|
0001532	|	0004896	|
0004899	|	0004897	|
0004923	|	0004897	|
0004905	|	0004904	|
0004906	|	0004904	|
0034348	|	0004904	|
0019968	|	0004908	|
0004909	|	0004908	|
0004910	|	0004908	|
0019967	|	0004908	|
0070457	|	0070456	|
0010347	|	0070456	|
0004992	|	0004930	|
0004996	|	0004930	|
0004997	|	0004930	|
0038022	|	0004930	|
0004999	|	0004930	|
0016520	|	0004930	|
0016522	|	0004930	|
0035472	|	0004930	|
0070553	|	0004930	|
0036505	|	0004930	|
0042654	|	0004930	|
0004976	|	0004930	|
0008227	|	0004930	|
0038054	|	0004930	|
0016519	|	0004930	|
1990576	|	0004930	|
0008502	|	0004930	|
0090681	|	0004930	|
0030273	|	0004930	|
1990595	|	0004930	|
0045125	|	0004930	|
0001608	|	0004930	|
0099530	|	0004930	|
0015055	|	0004930	|
0015056	|	0004930	|
0008020	|	0004930	|
0004949	|	0004930	|
0004953	|	0004930	|
0106063	|	0004930	|
0001616	|	0004930	|
0001634	|	0004930	|
0004964	|	0004930	|
0038182	|	0004930	|
0004968	|	0004930	|
0004975	|	0004930	|
0008528	|	0004930	|
0016503	|	0004930	|
0004991	|	0004930	|
0036320	|	0004932	|
0004933	|	0004932	|
0004934	|	0004932	|
0036319	|	0004932	|
0004936	|	0004935	|
0004939	|	0004935	|
0004937	|	0004936	|
0004938	|	0004936	|
0004940	|	0004939	|
0015052	|	0004939	|
0004941	|	0004939	|
0016493	|	0004950	|
0016494	|	0004950	|
0016495	|	0004950	|
0001588	|	0004952	|
0001590	|	0004952	|
0001670	|	0004952	|
0001591	|	0004952	|
0004954	|	0004953	|
0004974	|	0004953	|
0004960	|	0004954	|
0004955	|	0004954	|
0001103	|	0070491	|
0044584	|	0070492	|
0044586	|	0070492	|
0044587	|	0070492	|
0044588	|	0070492	|
2001071	|	0070492	|
2001073	|	0070492	|
2001064	|	0070492	|
0048030	|	0070492	|
0048031	|	0070492	|
0004961	|	0004960	|
0001632	|	0004974	|
0001631	|	0004974	|
0001601	|	0004983	|
0001602	|	0004983	|
0038048	|	0004985	|
0001626	|	0004985	|
0038046	|	0004985	|
0038047	|	0004985	|
0080097	|	0070529	|
0050362	|	0070529	|
0016496	|	0004995	|
0016497	|	0004995	|
0016498	|	0004995	|
0008313	|	0005006	|
0004360	|	0070548	|
0047945	|	0070548	|
0047316	|	0070548	|
0080100	|	0070548	|
0047310	|	0070548	|
0005018	|	0005017	|
0005019	|	0005017	|
0036328	|	0005021	|
0036329	|	0005021	|
0036330	|	0005021	|
0036326	|	0005021	|
0036327	|	0005021	|
0005025	|	0005024	|
0005026	|	0005024	|
0070123	|	0005024	|
1990760	|	0005034	|
0005033	|	0005035	|
0005031	|	0005035	|
0036463	|	0005035	|
0005043	|	0005042	|
0038006	|	0005042	|
0010209	|	0005048	|
0008139	|	0005048	|
1990473	|	0005048	|
0046923	|	0005048	|
0000268	|	0005048	|
0005051	|	0005048	|
0030941	|	0005048	|
0030942	|	0005048	|
0030943	|	0005048	|
0030616	|	0005072	|
0030617	|	0005072	|
0030618	|	0005072	|
0005090	|	0005085	|
0017132	|	0005085	|
0005086	|	0005085	|
0008321	|	0005088	|
0005089	|	0005088	|
0017034	|	0005088	|
0017112	|	0005088	|
0016220	|	0005088	|
0005087	|	0005088	|
0030676	|	0005089	|
0001664	|	0005102	|
0005121	|	0005102	|
0005122	|	0005102	|
0005124	|	0005102	|
0005126	|	0005102	|
0030215	|	0005102	|
0035325	|	0005102	|
0030987	|	0005102	|
0034190	|	0005102	|
0005115	|	0005102	|
0048018	|	0005102	|
0048019	|	0005102	|
0039556	|	0005102	|
0038191	|	0005102	|
0030156	|	0005102	|
0030370	|	0005102	|
0046875	|	0005102	|
0005158	|	0005102	|
0005159	|	0005102	|
0034987	|	0005102	|
0019963	|	0005102	|
0042287	|	0005102	|
0070325	|	0005102	|
0035254	|	0005102	|
0005176	|	0005102	|
0042043	|	0005102	|
1990460	|	0005102	|
0005186	|	0005102	|
0070851	|	0005102	|
0033612	|	0005102	|
0017098	|	0005102	|
0005067	|	0005102	|
0071884	|	0005102	|
0050786	|	0005102	|
0097109	|	0005102	|
0039552	|	0005102	|
0042975	|	0005102	|
0090722	|	0005102	|
0051427	|	0005102	|
1990631	|	0005102	|
1990459	|	0005102	|
1990890	|	0005102	|
0046703	|	0005102	|
0042608	|	0005102	|
0042609	|	0005102	|
0042610	|	0005102	|
0048495	|	0005102	|
0043125	|	0005102	|
0042614	|	0005102	|
0042615	|	0005102	|
0005112	|	0005102	|
0005113	|	0005102	|
0050811	|	0005102	|
0005117	|	0005102	|
0033130	|	0005102	|
0005118	|	0005102	|
0005105	|	0005104	|
0005111	|	0005104	|
0030343	|	0070643	|
0032003	|	0005126	|
0005127	|	0005126	|
0005128	|	0005126	|
0005129	|	0005126	|
0005130	|	0005126	|
0005131	|	0005126	|
0005132	|	0005126	|
0005133	|	0005126	|
0005134	|	0005126	|
0005135	|	0005126	|
0005136	|	0005126	|
0005137	|	0005126	|
0005138	|	0005126	|
0005139	|	0005126	|
0005140	|	0005126	|
0005141	|	0005126	|
0005142	|	0005126	|
0005143	|	0005126	|
0005144	|	0005126	|
0005145	|	0005126	|
0005146	|	0005126	|
0005147	|	0005126	|
0005148	|	0005126	|
0005149	|	0005126	|
0030367	|	0005126	|
0005157	|	0005126	|
0005160	|	0005126	|
0016170	|	0005126	|
0030380	|	0005126	|
0005165	|	0005126	|
0005172	|	0005126	|
0005173	|	0005126	|
0002112	|	0005126	|
0045514	|	0005126	|
0045515	|	0005126	|
0045516	|	0005126	|
0032813	|	0005126	|
0045518	|	0005126	|
0045517	|	0005126	|
0045520	|	0005126	|
0045521	|	0005126	|
0045522	|	0005126	|
0045523	|	0005126	|
0045519	|	0005126	|
0070748	|	0005126	|
0001531	|	0005126	|
0005150	|	0005149	|
0005151	|	0005149	|
0045352	|	0005152	|
0045353	|	0005152	|
0045237	|	0005153	|
0045238	|	0005153	|
0008317	|	0005154	|
0005120	|	0005160	|
0034713	|	0005160	|
0005114	|	0005160	|
0034714	|	0005160	|
0031546	|	0005165	|
0005163	|	0005165	|
0005166	|	0005165	|
0005167	|	0005165	|
0005168	|	0005167	|
0005169	|	0005167	|
0005170	|	0005167	|
0043184	|	0005172	|
0043185	|	0005172	|
0043183	|	0005172	|
0098640	|	0005178	|
0005184	|	0005179	|
0016608	|	0005179	|
0046659	|	0005179	|
0008613	|	0005179	|
0016521	|	0005179	|
0070186	|	0005179	|
0016913	|	0005179	|
0030354	|	0005179	|
0016084	|	0005179	|
0017045	|	0005179	|
0008437	|	0005179	|
0017044	|	0005179	|
0005183	|	0005179	|
0016085	|	0005179	|
0034046	|	0070717	|
0008143	|	0070717	|
0005185	|	0005184	|
0008031	|	0005184	|
0016087	|	0005184	|
0018445	|	0005184	|
0008255	|	0005184	|
0000772	|	0005186	|
0030413	|	0005186	|
0003735	|	0005198	|
0003742	|	0005198	|
0017056	|	0005198	|
0005212	|	0005198	|
0042302	|	0005198	|
0030527	|	0005198	|
0019911	|	0005198	|
0030280	|	0005198	|
0097099	|	0005198	|
0005199	|	0005198	|
0005200	|	0005198	|
0005201	|	0005198	|
0008147	|	0005198	|
0097493	|	0005198	|
0035804	|	0005198	|
0005213	|	0005198	|
0098918	|	0005198	|
0016490	|	0005198	|
0039660	|	0005198	|
0043886	|	0005198	|
0005487	|	0005198	|
0008307	|	0005198	|
1990915	|	0005199	|
0099184	|	0005200	|
0098699	|	0005200	|
0098973	|	0005200	|
0030023	|	0005201	|
0150043	|	0005201	|
0030020	|	0005201	|
0030197	|	0005201	|
0030021	|	0005201	|
0018169	|	0070739	|
0070740	|	0070739	|
0008010	|	0005214	|
0008011	|	0005214	|
0008012	|	0005214	|
0017089	|	0005215	|
0034437	|	0005215	|
0005319	|	0005215	|
0022857	|	0005215	|
0015463	|	0005215	|
0022892	|	0005215	|
0005326	|	0005215	|
0008565	|	0005215	|
0034202	|	0005215	|
0015338	|	0005216	|
0010461	|	0005216	|
0005253	|	0005216	|
0005261	|	0005216	|
0098695	|	0005220	|
0005222	|	0005221	|
0005223	|	0005221	|
0140232	|	0005222	|
0140233	|	0005222	|
0015269	|	0005227	|
0036081	|	0005230	|
0036082	|	0005230	|
0005237	|	0005230	|
0005231	|	0005230	|
0005234	|	0005231	|
0004931	|	0005231	|
0016933	|	0005231	|
0008068	|	0005234	|
0015272	|	0005242	|
0015273	|	0005242	|
0015467	|	0005242	|
1903763	|	0005243	|
0086007	|	0005245	|
0008332	|	0005245	|
0008331	|	0005245	|
1990028	|	0005245	|
0008086	|	0005245	|
0099511	|	0005245	|
0015274	|	0005247	|
0086006	|	0005248	|
0005251	|	0005249	|
0005252	|	0005249	|
0015271	|	0005249	|
0086008	|	0005249	|
0086041	|	0005249	|
0005242	|	0005249	|
0030594	|	0038023	|
0038181	|	0038023	|
0099600	|	0038023	|
0004888	|	0038023	|
0009881	|	0038023	|
0001565	|	0038023	|
0030373	|	0038023	|
0005030	|	0038023	|
0030377	|	0038023	|
0038187	|	0038023	|
0015026	|	0038023	|
0015028	|	0038023	|
0038198	|	0038023	|
0038199	|	0038023	|
1990725	|	0038023	|
0042071	|	0038023	|
0070053	|	0038023	|
0050785	|	0038023	|
0008036	|	0038023	|
0016500	|	0038023	|
0001653	|	0038023	|
0003707	|	0038023	|
0033568	|	0038024	|
0016964	|	0038024	|
0004998	|	0038024	|
0004873	|	0038024	|
0030226	|	0038024	|
0070287	|	0038024	|
0061714	|	0038024	|
0030228	|	0038024	|
0005044	|	0038024	|
0008196	|	0038024	|
0005262	|	0005261	|
0005267	|	0005261	|
0015252	|	0005261	|
0005272	|	0005261	|
0097689	|	0005261	|
0015251	|	0005261	|
0015279	|	0005262	|
0022841	|	0005267	|
0005248	|	0005272	|
0015200	|	0005275	|
0034228	|	0005275	|
0005278	|	0005277	|
0008475	|	0070815	|
0004729	|	0070818	|
0070819	|	0070818	|
0005289	|	0005287	|
0005309	|	0005308	|
0005314	|	0005313	|
0015327	|	0005313	|
0005154	|	0070851	|
0030372	|	0070851	|
0005161	|	0070851	|
0005162	|	0070851	|
0005104	|	0070851	|
0005171	|	0070851	|
0008084	|	0070851	|
0008185	|	0070851	|
0030116	|	0070851	|
0070856	|	0070853	|
0070855	|	0070854	|
0005307	|	0005328	|
0038103	|	0038102	|
0034257	|	0005337	|
0015211	|	0005337	|
0015214	|	0005337	|
0008520	|	0005343	|
0017153	|	0005343	|
0015208	|	0005345	|
0042907	|	0005345	|
0015207	|	0005345	|
0015217	|	0005346	|
0071077	|	0005346	|
1990970	|	0070883	|
0015209	|	0005350	|
0015523	|	0005351	|
0015528	|	0005351	|
0015529	|	0005351	|
0009679	|	0005351	|
0005364	|	0005351	|
0044693	|	0005351	|
0015518	|	0005351	|
0015519	|	0005351	|
0005369	|	0005368	|
0015089	|	0005375	|
0051981	|	0005375	|
0015633	|	0005385	|
0000006	|	0005385	|
0000007	|	0005385	|
1905056	|	0005388	|
1905059	|	0005388	|
0086039	|	0005388	|
0086037	|	0005391	|
0015486	|	0005402	|
0015487	|	0005402	|
0009669	|	0005402	|
0015542	|	0005402	|
0005351	|	0005402	|
0005362	|	0005412	|
0038186	|	0038181	|
0015389	|	0005415	|
0005280	|	0005416	|
0017032	|	0005416	|
0005283	|	0005416	|
0005285	|	0005416	|
0008329	|	0038187	|
0005316	|	0005436	|
0015319	|	0005436	|
0015385	|	0005451	|
0015386	|	0005451	|
0010348	|	0005451	|
0015502	|	0005451	|
1990446	|	0070990	|
1990447	|	0070990	|
0046848	|	0005488	|
0050436	|	0005488	|
1904517	|	0005488	|
0097159	|	0005488	|
0050824	|	0005488	|
0070026	|	0005488	|
0005515	|	0005488	|
1904012	|	0005488	|
0042562	|	0005488	|
0032403	|	0005488	|
0072341	|	0005488	|
0043287	|	0005488	|
0050840	|	0005488	|
0005529	|	0005488	|
0015643	|	0005488	|
1990300	|	0005488	|
1990301	|	0005488	|
0043167	|	0005488	|
0000035	|	0005488	|
0048037	|	0005488	|
0030246	|	0005488	|
0043176	|	0005488	|
0005549	|	0005488	|
0031409	|	0005488	|
1901363	|	0005488	|
0042165	|	0005488	|
0046904	|	0005488	|
0060090	|	0005488	|
0033226	|	0005488	|
0050997	|	0005488	|
0033218	|	0005488	|
0046790	|	0005488	|
0098631	|	0005488	|
0072328	|	0005488	|
0044877	|	0005488	|
0001871	|	0005488	|
0008144	|	0005488	|
0051540	|	0005488	|
0097367	|	0005488	|
0097243	|	0005488	|
0046812	|	0005488	|
0019808	|	0005488	|
0008289	|	0005488	|
0003682	|	0005488	|
1904483	|	0005488	|
1904493	|	0005488	|
0008430	|	0005488	|
0003823	|	0005488	|
1901681	|	0005488	|
0035731	|	0005488	|
1904013	|	0005488	|
0045308	|	0005488	|
0036094	|	0005488	|
1901567	|	0005488	|
1903877	|	0005496	|
0032934	|	0005496	|
1903879	|	0005496	|
1903880	|	0005496	|
1902121	|	0005496	|
1902122	|	0005496	|
0090411	|	0005496	|
1903924	|	0005496	|
0005498	|	0005496	|
0005499	|	0005496	|
1990239	|	0005496	|
1902271	|	0005499	|
0019841	|	0005501	|
0046876	|	0005501	|
0016918	|	0005501	|
0036041	|	0005504	|
1904593	|	0005504	|
1904767	|	0005504	|
0034986	|	0005506	|
0008198	|	0005506	|
0008199	|	0005506	|
1903136	|	0005507	|
0016531	|	0005507	|
0097077	|	0005507	|
1903135	|	0005507	|
0061891	|	0005509	|
0099510	|	0005509	|
0043008	|	0005515	|
0045569	|	0005515	|
0044548	|	0005515	|
0097110	|	0005515	|
0043532	|	0005515	|
0031249	|	0005515	|
0051219	|	0005515	|
0070678	|	0005515	|
0032794	|	0005515	|
0048155	|	0005515	|
0043548	|	0005515	|
0070064	|	0005515	|
0043559	|	0005515	|
0043560	|	0005515	|
0048187	|	0005515	|
0030276	|	0005515	|
0097351	|	0005515	|
0010313	|	0005515	|
0001098	|	0005515	|
0008267	|	0005515	|
0071253	|	0005515	|
0097371	|	0005515	|
0045152	|	0005515	|
0043621	|	0005515	|
1990763	|	0005515	|
0089710	|	0005515	|
0002162	|	0005515	|
0002166	|	0005515	|
0089719	|	0005515	|
0030332	|	0005515	|
0045504	|	0005515	|
0030742	|	0005515	|
0045505	|	0005515	|
0031369	|	0005515	|
0000149	|	0005515	|
0044183	|	0005515	|
0016030	|	0005515	|
0030881	|	0005515	|
0048306	|	0005515	|
0032947	|	0005515	|
0044730	|	0005515	|
0031423	|	0005515	|
0071889	|	0005515	|
0070866	|	0005515	|
0038100	|	0005515	|
0043221	|	0005515	|
0001968	|	0005515	|
0043236	|	0005515	|
0043239	|	0005515	|
0061675	|	0005515	|
0061676	|	0005515	|
0030674	|	0005515	|
0045294	|	0005515	|
0045295	|	0005515	|
0001918	|	0005515	|
0051959	|	0005515	|
0017147	|	0005515	|
0046332	|	0005515	|
0140030	|	0005515	|
1990405	|	0005515	|
0030984	|	0005515	|
0070097	|	0005515	|
1990935	|	0005515	|
0039706	|	0005515	|
0030492	|	0005515	|
1990430	|	0005515	|
0044325	|	0005515	|
0140081	|	0005515	|
0042802	|	0005515	|
0001846	|	0005515	|
0001848	|	0005515	|
0055100	|	0005515	|
0097602	|	0005515	|
0098632	|	0005515	|
0051018	|	0005515	|
0008013	|	0005515	|
0034189	|	0005515	|
0097108	|	0005515	|
0008022	|	0005515	|
0031072	|	0005515	|
0005483	|	0005515	|
0005484	|	0005515	|
0005486	|	0005515	|
0097655	|	0005515	|
0047485	|	0005515	|
0019838	|	0005515	|
0046977	|	0005515	|
0043394	|	0005515	|
0046980	|	0005515	|
0046983	|	0005515	|
0034185	|	0005515	|
0051082	|	0005515	|
0050839	|	0005515	|
0005516	|	0005515	|
0097677	|	0005515	|
0097678	|	0005515	|
0051087	|	0005515	|
0005521	|	0005515	|
0005522	|	0005515	|
0034711	|	0005515	|
0042393	|	0005515	|
0008092	|	0005515	|
1902496	|	0005515	|
0001965	|	0005515	|
0005040	|	0005515	|
0032182	|	0005515	|
0019899	|	0005515	|
0061770	|	0005515	|
0045503	|	0005515	|
0019904	|	0005515	|
0031681	|	0005515	|
0031682	|	0005515	|
0051787	|	0005515	|
0008134	|	0005515	|
0051021	|	0005515	|
0098769	|	0005515	|
0098770	|	0005515	|
0043495	|	0005515	|
0031720	|	0005515	|
0042988	|	0005515	|
0005102	|	0005515	|
0019955	|	0005515	|
0002039	|	0005515	|
0019965	|	0005515	|
0002046	|	0005515	|
0032767	|	0005515	|
0070052	|	0005518	|
0031994	|	0005520	|
0031995	|	0005520	|
0005528	|	0005527	|
0042834	|	0005539	|
0015228	|	0071077	|
0005544	|	0005543	|
0031210	|	0005543	|
1901611	|	0005543	|
0008429	|	0005543	|
0035727	|	0005543	|
0035091	|	0005543	|
0070300	|	0005543	|
1990050	|	0005548	|
0017128	|	0005548	|
0051978	|	0005548	|
0008525	|	0005548	|
0120014	|	0005548	|
0008526	|	0005548	|
1904121	|	0005548	|
0005550	|	0005549	|
1904067	|	0005550	|
0034432	|	0004551	|
0035529	|	0004551	|
0047884	|	0004551	|
0000210	|	0004551	|
0034431	|	0004551	|
0008796	|	0004551	|
0047710	|	0004551	|
0010943	|	0004551	|
0015310	|	1901479	|
0001618	|	0104005	|
0015136	|	1901505	|
0015169	|	1901505	|
0042947	|	1901505	|
0019196	|	1901505	|
0015592	|	1901505	|
0015580	|	1901505	|
0015119	|	1901505	|
0015572	|	1901505	|
0015221	|	1901505	|
0015162	|	1901505	|
0019195	|	1901505	|
0015164	|	1901505	|
0015647	|	1901505	|
0008496	|	0004559	|
0015924	|	0004559	|
0033941	|	0004559	|
0004569	|	0004559	|
0033915	|	0004559	|
0052766	|	0004559	|
0036456	|	0033744	|
0003705	|	0000981	|
0001227	|	0000981	|
0001228	|	0000981	|
0000982	|	0000981	|
0000983	|	0000981	|
0001075	|	0000983	|
0047568	|	0033765	|
0003865	|	0033765	|
0047571	|	0033765	|
0015065	|	0071553	|
0061657	|	0071568	|
0061666	|	0071568	|
0071618	|	0071617	|
0042171	|	0071617	|
0016985	|	0004567	|
0033947	|	0004567	|
0052789	|	0004567	|
0008026	|	0070035	|
0070036	|	0070035	|
1903962	|	0071714	|
0015132	|	0071714	|
[truncated: 9,683 more rows]
