# Supplementary material for: Re-purposing software for functional characterization of the microbiome
Source: Microbiome. 2021 Jan 9;9:4. doi: 10.1186/s40168-020-00971-1 (PMC7797099; doi:10.1186/s40168-020-00971-1)
Supplement: Supplementary file 4 — Additional file 3. names.dmp. [file 40168_2020_971_MOESM4_ESM.dmp]

1	|	1
3824	|	3824
104005	|	104005
5478	|	5478
45735	|	45735
140104	|	140104
90729	|	90729
50827	|	50827
45182	|	45182
5198	|	5198
5488	|	5488
38024	|	38024
98772	|	98772
140110	|	140110
60089	|	60089
31386	|	31386
16209	|	16209
5215	|	5215
52824	|	52824
33164	|	33164
52917	|	52917
1990601	|	1990601
1990599	|	1990599
47264	|	47264
33	|	33
47267	|	47267
4580	|	4580
4582	|	4582
51751	|	51751
4584	|	4584
9	|	9
19187	|	19187
47252	|	47252
16438	|	16438
4169	|	4169
4376	|	4376
26	|	26
52925	|	52925
36370	|	36370
1904091	|	1904091
5123	|	5123
5164	|	5164
5174	|	5174
5175	|	5175
1990856	|	1990856
946	|	946
36042	|	36042
15496	|	15496
97627	|	97627
8177	|	8177
19737	|	19737
60001	|	60001
60002	|	60002
19905	|	19905
51535	|	51535
9009	|	9009
52918	|	52918
52926	|	52926
50660	|	50660
50661	|	50661
8327	|	8327
32552	|	32552
32553	|	32553
30551	|	30551
17076	|	17076
51287	|	51287
51288	|	51288
10428	|	10428
10429	|	10429
19103	|	19103
44748	|	44748
1990838	|	1990838
4535	|	4535
5078	|	5078
30159	|	30159
80084	|	80084
1904492	|	1904492
43295	|	43295
4651	|	4651
46403	|	46403
32448	|	32448
400	|	400
403	|	403
404	|	404
405	|	405
406	|	406
62037	|	62037
4879	|	4879
47426	|	47426
47427	|	47427
47428	|	47428
18761	|	18761
18762	|	18762
80061	|	80061
33328	|	33328
5052	|	5052
5053	|	5053
98634	|	98634
4895	|	4895
5055	|	5055
86080	|	86080
98641	|	98641
98639	|	98639
340	|	340
341	|	341
342	|	342
401	|	401
402	|	402
33208	|	33208
31177	|	31177
33219	|	33219
42277	|	42277
97001	|	97001
15440	|	15440
33221	|	33221
10576	|	10576
30545	|	30545
30234	|	30234
16247	|	16247
497	|	497
332	|	332
30555	|	30555
499	|	499
30533	|	30533
15411	|	15411
33284	|	33284
15424	|	15424
1901243	|	1901243
33285	|	33285
5504	|	5504
48032	|	48032
10427	|	10427
1972	|	1972
32052	|	32052
36105	|	36105
36106	|	36106
98919	|	98919
1990240	|	1990240
43865	|	43865
33229	|	33229
99186	|	99186
99181	|	99181
701	|	701
8263	|	8263
3907	|	3907
19004	|	19004
8534	|	8534
703	|	703
34042	|	34042
34043	|	34043
166	|	166
35639	|	35639
33550	|	33550
38078	|	38078
1990439	|	1990439
4407	|	4407
34979	|	34979
42903	|	42903
35240	|	35240
51379	|	51379
51380	|	51380
99100	|	99100
99101	|	99101
99102	|	99102
99107	|	99107
5246	|	5246
15459	|	15459
99108	|	99108
832	|	832
52723	|	52723
52724	|	52724
830	|	830
831	|	831
33200	|	33200
833	|	833
834	|	834
70696	|	70696
1102	|	1102
98882	|	98882
98879	|	98879
33680	|	33680
33678	|	33678
33679	|	33679
33681	|	33681
33682	|	33682
33738	|	33738
34875	|	34875
33789	|	33789
15241	|	15241
90422	|	90422
1901478	|	1901478
30556	|	30556
30566	|	30566
30557	|	30557
47552	|	47552
47683	|	47683
18477	|	18477
992	|	992
1158	|	1158
1159	|	1159
977	|	977
1046	|	1046
984	|	984
987	|	987
978	|	978
979	|	979
1162	|	1162
70594	|	70594
44323	|	44323
34056	|	34056
35497	|	35497
32810	|	32810
71820	|	71820
10736	|	10736
70888	|	70888
35538	|	35538
70644	|	70644
44377	|	44377
1074	|	1074
986	|	986
1165	|	1165
1002	|	1002
1003	|	1003
1006	|	1006
1039	|	1039
99122	|	99122
1139	|	1139
8709	|	8709
72582	|	72582
47881	|	47881
3854	|	3854
3845	|	3845
50327	|	50327
47005	|	47005
47006	|	47006
47007	|	47007
47008	|	47008
47521	|	47521
47013	|	47013
47022	|	47022
47023	|	47023
47024	|	47024
44594	|	44594
47035	|	47035
47044	|	47044
47045	|	47045
30283	|	30283
4303	|	4303
35410	|	35410
72555	|	72555
70523	|	70523
70524	|	70524
35100	|	35100
15485	|	15485
8142	|	8142
32935	|	32935
1052	|	1052
1163	|	1163
1032	|	1032
1037	|	1037
1030	|	1030
1031	|	1031
1154	|	1154
1155	|	1155
1156	|	1156
985	|	985
1187	|	1187
1164	|	1164
1001	|	1001
1051	|	1051
1062	|	1062
1063	|	1063
1065	|	1065
1066	|	1066
1068	|	1068
102502	|	102502
61629	|	61629
1092	|	1092
1093	|	1093
1094	|	1094
1095	|	1095
1096	|	1096
1097	|	1097
1099	|	1099
1108	|	1108
993	|	993
1091	|	1091
1990043	|	1990043
1138	|	1138
1135	|	1135
1004	|	1004
1186	|	1186
1157	|	1157
35730	|	35730
1145	|	1145
1146	|	1146
1148	|	1148
980	|	980
1150	|	1150
1166	|	1166
1147	|	1147
1200	|	1200
1209	|	1209
1210	|	1210
99534	|	99534
99567	|	99567
1219	|	1219
1220	|	1220
1224	|	1224
1222	|	1222
1223	|	1223
1225	|	1225
1226	|	1226
34041	|	34041
15437	|	15437
98872	|	98872
90450	|	90450
1990003	|	1990003
1990004	|	1990004
19984	|	19984
3964	|	3964
3887	|	3887
3968	|	3968
129	|	129
3899	|	3899
30548	|	30548
9012	|	9012
8871	|	8871
46353	|	46353
16991	|	16991
47921	|	47921
34070	|	34070
47663	|	47663
8904	|	8904
50299	|	50299
50300	|	50300
47333	|	47333
8910	|	8910
34073	|	34073
99635	|	99635
34186	|	34186
34191	|	34191
1902936	|	1902936
70273	|	70273
10314	|	10314
5547	|	5547
32266	|	32266
106075	|	106075
4596	|	4596
61733	|	61733
34216	|	34216
1876	|	1876
34291	|	34291
34292	|	34292
34323	|	34323
34325	|	34325
1566	|	1566
8126	|	8126
1990081	|	1990081
4945	|	4945
1596	|	1596
71553	|	71553
45032	|	45032
45031	|	45031
1644	|	1644
45028	|	45028
1646	|	1646
1641	|	1641
1642	|	1642
34417	|	34417
4083	|	4083
31636	|	31636
43404	|	43404
16941	|	16941
10465	|	10465
31745	|	31745
31876	|	31876
31753	|	31753
31883	|	31883
31628	|	31628
31888	|	31888
31761	|	31761
31762	|	31762
31893	|	31893
31767	|	31767
31768	|	31768
31769	|	31769
31774	|	31774
31775	|	31775
31784	|	31784
31531	|	31531
31788	|	31788
31789	|	31789
71855	|	71855
31794	|	31794
31795	|	31795
35256	|	35256
31806	|	31806
61761	|	61761
31811	|	31811
31685	|	31685
31690	|	31690
31821	|	31821
31700	|	31700
31701	|	31701
50780	|	50780
31711	|	31711
31714	|	31714
31716	|	31716
31717	|	31717
31889	|	31889
31849	|	31849
31855	|	31855
31856	|	31856
31859	|	31859
5109	|	5109
31862	|	31862
5110	|	5110
5119	|	5119
42379	|	42379
31871	|	31871
34459	|	34459
34482	|	34482
8459	|	8459
47756	|	47756
51910	|	51910
17095	|	17095
15016	|	15016
4394	|	4394
33871	|	33871
33872	|	33872
8467	|	8467
33736	|	33736
50025	|	50025
50029	|	50029
1902098	|	1902098
1902118	|	1902118
106017	|	106017
106018	|	106018
106019	|	106019
16314	|	16314
52867	|	52867
34485	|	34485
1862	|	1862
1864	|	1864
1849	|	1849
1851	|	1851
1852	|	1852
1855	|	1855
8029	|	8029
1863	|	1863
1856	|	1856
1850	|	1850
1853	|	1853
1854	|	1854
1874	|	1874
32546	|	32546
1883	|	1883
1884	|	1884
32549	|	32549
32550	|	32550
32551	|	32551
45148	|	45148
89720	|	89720
1990381	|	1990381
2060	|	2060
2061	|	2061
2057	|	2057
2055	|	2055
2056	|	2056
2058	|	2058
2059	|	2059
2083	|	2083
46428	|	46428
48044	|	48044
43888	|	43888
50267	|	50267
8412	|	8412
47293	|	47293
17136	|	17136
2001068	|	2001068
34988	|	34988
46935	|	46935
46811	|	46811
1990889	|	1990889
61628	|	61628
5545	|	5545
34235	|	34235
1901981	|	1901981
80025	|	80025
5546	|	5546
43325	|	43325
35400	|	35400
18110	|	18110
35175	|	35175
35979	|	35979
72371	|	72371
44021	|	44021
44022	|	44022
44023	|	44023
44024	|	44024
44025	|	44025
35402	|	35402
35403	|	35403
1990244	|	1990244
72354	|	72354
47235	|	47235
47240	|	47240
3851	|	3851
46481	|	46481
47255	|	47255
47258	|	47258
4381	|	4381
47263	|	47263
47271	|	47271
35496	|	35496
8489	|	8489
47275	|	47275
47276	|	47276
46509	|	46509
47279	|	47279
8499	|	8499
47915	|	47915
50512	|	50512
8918	|	8918
8921	|	8921
3945	|	3945
3946	|	3946
4461	|	4461
47216	|	47216
47221	|	47221
3831	|	3831
10488	|	10488
47227	|	47227
80002	|	80002
3843	|	3843
47236	|	47236
47231	|	47231
47239	|	47239
50412	|	50412
16906	|	16906
47243	|	47243
3980	|	3980
47245	|	47245
47213	|	47213
47248	|	47248
47249	|	47249
8466	|	8466
47251	|	47251
4373	|	4373
47254	|	47254
47215	|	47215
47644	|	47644
16157	|	16157
18718	|	18718
52639	|	52639
52640	|	52640
47265	|	47265
47266	|	47266
50139	|	50139
47270	|	47270
3825	|	3825
47272	|	47272
47913	|	47913
80043	|	80043
80044	|	80044
80045	|	80045
80046	|	80046
47792	|	47792
47219	|	47219
52638	|	52638
10294	|	10294
50488	|	50488
50489	|	50489
46524	|	46524
47242	|	47242
80062	|	80062
47807	|	47807
47684	|	47684
50502	|	50502
52641	|	52641
50505	|	50505
50506	|	50506
50507	|	50507
90704	|	90704
8120	|	8120
50275	|	50275
50644	|	50644
50645	|	50645
8919	|	8919
50010	|	50010
50395	|	50395
9981	|	9981
50274	|	50274
50403	|	50403
4581	|	4581
47250	|	47250
47208	|	47208
47209	|	47209
47210	|	47210
50284	|	50284
80018	|	80018
47214	|	47214
47928	|	47928
47212	|	47212
47218	|	47218
47891	|	47891
16760	|	16760
50004	|	50004
50171	|	50171
47228	|	47228
47229	|	47229
47893	|	47893
50513	|	50513
47283	|	47283
50404	|	50404
47285	|	47285
120053	|	120053
35255	|	35255
31798	|	31798
31799	|	31799
31800	|	31800
31801	|	31801
31802	|	31802
31803	|	31803
31804	|	31804
31805	|	31805
42809	|	42809
16922	|	16922
35258	|	35258
42974	|	42974
46966	|	46966
50681	|	50681
31962	|	31962
30331	|	30331
35259	|	35259
33142	|	33142
31961	|	31961
1904162	|	1904162
33699	|	33699
51908	|	51908
35662	|	35662
35663	|	35663
35401	|	35401
1904454	|	1904454
1904455	|	1904455
61578	|	61578
36459	|	36459
1990380	|	1990380
61815	|	61815
51747	|	51747
35516	|	35516
1990984	|	1990984
1990930	|	1990930
1990931	|	1990931
1609	|	1609
8501	|	8501
1614	|	1614
1905576	|	1905576
1905577	|	1905577
1905573	|	1905573
1905574	|	1905574
1905575	|	1905575
61712	|	61712
35597	|	35597
35598	|	35598
35599	|	35599
35614	|	35614
1902388	|	1902388
47752	|	47752
35647	|	35647
47787	|	47787
52581	|	52581
47751	|	47751
15334	|	15334
71916	|	71916
1901584	|	1901584
42936	|	42936
42937	|	42937
15322	|	15322
8316	|	8316
17099	|	17099
15432	|	15432
33288	|	33288
33286	|	33286
4473	|	4473
16619	|	16619
4471	|	4471
52757	|	52757
86075	|	86075
71207	|	71207
45131	|	45131
30628	|	30628
30627	|	30627
97157	|	97157
1904769	|	1904769
70538	|	70538
70539	|	70539
70540	|	70540
50543	|	50543
50646	|	50646
50647	|	50647
50648	|	50648
5457	|	5457
5458	|	5458
43177	|	43177
19842	|	19842
43178	|	43178
36136	|	36136
47315	|	47315
16212	|	16212
47661	|	47661
50450	|	50450
4108	|	4108
47011	|	47011
19141	|	19141
8553	|	8553
3723	|	3723
1067	|	1067
43566	|	43566
496	|	496
97617	|	97617
71667	|	71667
44822	|	44822
3677	|	3677
90079	|	90079
70336	|	70336
3681	|	3681
31490	|	31490
45027	|	45027
61860	|	61860
99077	|	99077
61777	|	61777
51880	|	51880
3689	|	3689
3690	|	3690
43565	|	43565
8301	|	8301
16017	|	16017
3699	|	3699
45142	|	45142
3697	|	3697
217	|	217
3695	|	3695
10844	|	10844
3684	|	3684
9378	|	9378
4003	|	4003
43139	|	43139
43138	|	43138
61749	|	61749
1990841	|	1990841
1990188	|	1990188
32131	|	32131
32356	|	32356
1990165	|	1990165
35939	|	35939
1990955	|	1990955
1990829	|	1990829
4883	|	4883
30284	|	30284
4886	|	4886
16989	|	16989
33592	|	33592
34057	|	34057
98851	|	98851
48027	|	48027
35368	|	35368
1990825	|	1990825
30350	|	30350
3730	|	3730
98808	|	98808
1990715	|	1990715
1903231	|	1903231
35925	|	35925
16149	|	16149
16150	|	16150
3785	|	3785
51015	|	51015
140096	|	140096
140097	|	140097
140098	|	140098
32451	|	32451
16740	|	16740
4133	|	4133
10280	|	10280
16874	|	16874
16491	|	16491
9975	|	9975
16787	|	16787
16853	|	16853
61783	|	61783
16829	|	16829
16509	|	16509
34386	|	34386
34387	|	34387
18225	|	18225
4671	|	4671
18423	|	18423
43912	|	43912
47819	|	47819
8445	|	8445
47821	|	47821
51720	|	51720
51718	|	51718
51719	|	51719
1056	|	1056
1057	|	1057
1058	|	1058
1061	|	1061
1064	|	1064
3896	|	3896
3898	|	3898
1054	|	1054
1055	|	1055
43916	|	43916
52820	|	52820
43733	|	43733
52821	|	52821
1990053	|	1990053
140078	|	140078
3910	|	3910
3911	|	3911
1904265	|	1904265
3904	|	3904
3914	|	3914
61505	|	61505
3917	|	3917
34335	|	34335
61745	|	61745
61791	|	61791
3720	|	3720
3721	|	3721
8251	|	8251
3971	|	3971
3726	|	3726
50112	|	50112
52676	|	52676
33710	|	33710
4023	|	4023
4024	|	4024
4025	|	4025
1990362	|	1990362
10301	|	10301
51922	|	51922
52656	|	52656
52654	|	52654
52655	|	52655
36264	|	36264
36263	|	36263
36430	|	36430
36431	|	36431
19156	|	19156
4135	|	4135
61785	|	61785
4298	|	4298
4190	|	4190
70007	|	70007
8239	|	8239
61473	|	61473
102274	|	102274
9046	|	9046
9002	|	9002
71972	|	71972
1902944	|	1902944
42500	|	42500
70137	|	70137
97299	|	97299
4198	|	4198
97153	|	97153
1902945	|	1902945
9922	|	9922
10281	|	10281
16297	|	16297
4315	|	4315
4316	|	4316
4317	|	4317
4318	|	4318
4319	|	4319
16767	|	16767
4352	|	4352
4354	|	4354
42497	|	42497
42498	|	42498
4377	|	4377
4378	|	4378
8865	|	8865
4340	|	4340
19158	|	19158
10484	|	10484
10485	|	10485
43998	|	43998
44013	|	44013
90432	|	90432
90433	|	90433
90434	|	90434
4185	|	4185
70009	|	70009
70027	|	70027
35991	|	35991
19726	|	19726
19727	|	19727
70038	|	70038
1050	|	1050
43175	|	43175
8858	|	8858
16895	|	16895
4520	|	4520
4529	|	4529
34610	|	34610
4579	|	4579
2951	|	2951
1990189	|	1990189
1990190	|	1990190
8999	|	8999
70139	|	70139
50082	|	50082
50500	|	50500
50503	|	50503
47656	|	47656
9018	|	9018
52756	|	52756
80047	|	80047
80048	|	80048
110068	|	110068
50102	|	50102
8184	|	8184
31220	|	31220
47738	|	47738
47515	|	47515
50045	|	50045
47514	|	47514
4161	|	4161
8834	|	8834
43787	|	43787
4337	|	4337
46408	|	46408
45547	|	45547
2094	|	2094
43889	|	43889
10354	|	10354
47863	|	47863
106141	|	106141
4311	|	4311
8896	|	8896
4740	|	4740
4673	|	4673
50063	|	50063
50321	|	50321
47764	|	47764
1990424	|	1990424
1901916	|	1901916
50359	|	50359
97472	|	97472
50369	|	50369
4674	|	4674
8772	|	8772
9927	|	9927
19912	|	19912
19913	|	19913
50254	|	50254
47696	|	47696
47322	|	47322
47323	|	47323
4700	|	4700
35173	|	35173
50405	|	50405
4712	|	4712
4713	|	4713
4718	|	4718
47848	|	47848
10857	|	10857
19199	|	19199
8256	|	8256
8257	|	8257
155	|	155
9784	|	9784
16908	|	16908
4675	|	4675
8349	|	8349
8353	|	8353
34211	|	34211
4678	|	4678
8384	|	8384
9931	|	9931
4676	|	4676
4677	|	4677
72518	|	72518
4679	|	4679
4683	|	4683
33868	|	33868
4687	|	4687
4688	|	4688
4690	|	4690
4694	|	4694
4697	|	4697
4701	|	4701
4703	|	4703
4707	|	4707
4709	|	4709
4710	|	4710
4711	|	4711
35184	|	35184
33867	|	33867
35174	|	35174
5024	|	5024
17002	|	17002
98821	|	98821
4689	|	4689
4686	|	4686
8606	|	8606
16905	|	16905
8602	|	8602
4691	|	4691
4692	|	4692
4699	|	4699
8545	|	8545
4706	|	4706
4714	|	4714
4715	|	4715
8288	|	8288
5003	|	5003
36332	|	36332
5006	|	5006
5007	|	5007
5008	|	5008
5009	|	5009
5010	|	5010
5011	|	5011
38062	|	38062
5017	|	5017
60175	|	60175
5020	|	5020
5021	|	5021
5023	|	5023
19906	|	19906
50115	|	50115
4741	|	4741
50406	|	50406
50407	|	50407
50408	|	50408
8969	|	8969
8138	|	8138
33549	|	33549
101006	|	101006
4722	|	4722
98627	|	98627
50196	|	50196
4725	|	4725
101014	|	101014
30361	|	30361
47384	|	47384
47385	|	47385
8330	|	8330
19198	|	19198
8420	|	8420
4723	|	4723
8596	|	8596
4724	|	4724
17018	|	17018
17019	|	17019
70260	|	70260
17005	|	17005
30945	|	30945
30946	|	30946
4727	|	4727
4726	|	4726
5001	|	5001
17061	|	17061
34603	|	34603
4739	|	4739
61750	|	61750
61751	|	61751
34736	|	34736
34737	|	34737
34738	|	34738
4780	|	4780
4781	|	4781
50750	|	50750
70326	|	70326
70653	|	70653
70337	|	70337
70338	|	70338
4465	|	4465
52929	|	52929
50560	|	50560
50561	|	50561
50562	|	50562
43816	|	43816
98618	|	98618
98619	|	98619
4813	|	4813
4814	|	4814
4815	|	4815
4816	|	4816
4817	|	4817
4818	|	4818
4819	|	4819
4820	|	4820
4821	|	4821
4822	|	4822
4823	|	4823
4824	|	4824
4825	|	4825
4826	|	4826
4827	|	4827
4828	|	4828
4829	|	4829
4830	|	4830
4831	|	4831
4832	|	4832
43767	|	43767
50372	|	50372
61630	|	61630
1904822	|	1904822
61631	|	61631
17065	|	17065
43739	|	43739
8744	|	8744
55104	|	55104
90369	|	90369
90353	|	90353
8428	|	8428
1990846	|	1990846
60241	|	60241
46910	|	46910
10521	|	10521
15066	|	15066
36479	|	36479
4858	|	4858
55102	|	55102
60703	|	60703
60961	|	60961
19834	|	19834
30291	|	30291
30292	|	30292
8427	|	8427
4865	|	4865
2001080	|	2001080
19809	|	19809
19810	|	19810
42166	|	42166
33265	|	33265
38050	|	38050
38051	|	38051
38052	|	38052
4882	|	4882
4880	|	4880
8434	|	8434
4884	|	4884
4887	|	4887
17082	|	17082
3708	|	3708
31963	|	31963
4528	|	4528
8408	|	8408
16796	|	16796
16797	|	16797
8409	|	8409
8066	|	8066
4907	|	4907
99589	|	99589
32393	|	32393
32394	|	32394
4875	|	4875
16524	|	16524
17154	|	17154
16526	|	16526
16917	|	16917
35586	|	35586
9884	|	9884
4896	|	4896
30369	|	30369
1571	|	1571
5034	|	5034
5035	|	5035
38064	|	38064
5042	|	5042
19763	|	19763
1847	|	1847
38025	|	38025
42813	|	42813
5056	|	5056
4930	|	4930
32395	|	32395
30379	|	30379
4942	|	4942
8527	|	8527
8281	|	8281
8158	|	8158
16489	|	16489
8046	|	8046
38131	|	38131
16502	|	16502
4984	|	4984
16515	|	16515
16517	|	16517
16518	|	16518
2114	|	2114
38164	|	38164
42008	|	42008
42010	|	42010
42012	|	42012
42014	|	42014
38021	|	38021
30368	|	30368
4897	|	4897
42018	|	42018
4900	|	4900
4901	|	4901
4902	|	4902
4903	|	4903
4904	|	4904
4908	|	4908
4911	|	4911
4912	|	4912
4913	|	4913
4914	|	4914
4915	|	4915
4917	|	4917
4919	|	4919
4920	|	4920
4921	|	4921
4924	|	4924
4925	|	4925
42016	|	42016
45506	|	45506
45508	|	45508
4950	|	4950
42020	|	42020
70747	|	70747
30524	|	30524
16167	|	16167
70380	|	70380
30525	|	30525
1532	|	1532
4899	|	4899
4923	|	4923
4905	|	4905
4906	|	4906
34348	|	34348
19968	|	19968
4909	|	4909
4910	|	4910
19967	|	19967
70457	|	70457
10347	|	10347
4992	|	4992
4996	|	4996
4997	|	4997
38022	|	38022
4999	|	4999
16520	|	16520
16522	|	16522
35472	|	35472
70553	|	70553
36505	|	36505
42654	|	42654
4976	|	4976
8227	|	8227
38054	|	38054
16519	|	16519
1990576	|	1990576
8502	|	8502
90681	|	90681
30273	|	30273
1990595	|	1990595
45125	|	45125
1608	|	1608
99530	|	99530
15055	|	15055
15056	|	15056
8020	|	8020
4949	|	4949
4953	|	4953
106063	|	106063
1616	|	1616
1634	|	1634
4964	|	4964
38182	|	38182
4968	|	4968
4975	|	4975
8528	|	8528
16503	|	16503
4991	|	4991
36320	|	36320
4933	|	4933
4934	|	4934
36319	|	36319
4936	|	4936
4939	|	4939
4937	|	4937
4938	|	4938
4940	|	4940
15052	|	15052
4941	|	4941
16493	|	16493
16494	|	16494
16495	|	16495
1588	|	1588
1590	|	1590
1670	|	1670
1591	|	1591
4954	|	4954
4974	|	4974
4960	|	4960
4955	|	4955
1103	|	1103
44584	|	44584
44586	|	44586
44587	|	44587
44588	|	44588
2001071	|	2001071
2001073	|	2001073
2001064	|	2001064
48030	|	48030
48031	|	48031
4961	|	4961
1632	|	1632
1631	|	1631
1601	|	1601
1602	|	1602
38048	|	38048
1626	|	1626
38046	|	38046
38047	|	38047
80097	|	80097
50362	|	50362
16496	|	16496
16497	|	16497
16498	|	16498
8313	|	8313
4360	|	4360
47945	|	47945
47316	|	47316
80100	|	80100
47310	|	47310
5018	|	5018
5019	|	5019
36328	|	36328
36329	|	36329
36330	|	36330
36326	|	36326
36327	|	36327
5025	|	5025
5026	|	5026
70123	|	70123
1990760	|	1990760
5033	|	5033
5031	|	5031
36463	|	36463
5043	|	5043
38006	|	38006
10209	|	10209
8139	|	8139
1990473	|	1990473
46923	|	46923
268	|	268
5051	|	5051
30941	|	30941
30942	|	30942
30943	|	30943
30616	|	30616
30617	|	30617
30618	|	30618
5090	|	5090
17132	|	17132
5086	|	5086
8321	|	8321
5089	|	5089
17034	|	17034
17112	|	17112
16220	|	16220
5087	|	5087
30676	|	30676
1664	|	1664
5121	|	5121
5122	|	5122
5124	|	5124
5126	|	5126
30215	|	30215
35325	|	35325
30987	|	30987
34190	|	34190
5115	|	5115
48018	|	48018
48019	|	48019
39556	|	39556
38191	|	38191
30156	|	30156
30370	|	30370
46875	|	46875
5158	|	5158
5159	|	5159
34987	|	34987
19963	|	19963
42287	|	42287
70325	|	70325
35254	|	35254
5176	|	5176
42043	|	42043
1990460	|	1990460
5186	|	5186
70851	|	70851
33612	|	33612
17098	|	17098
5067	|	5067
71884	|	71884
50786	|	50786
97109	|	97109
39552	|	39552
42975	|	42975
90722	|	90722
51427	|	51427
1990631	|	1990631
1990459	|	1990459
1990890	|	1990890
46703	|	46703
42608	|	42608
42609	|	42609
42610	|	42610
48495	|	48495
43125	|	43125
42614	|	42614
42615	|	42615
5112	|	5112
5113	|	5113
50811	|	50811
5117	|	5117
33130	|	33130
5118	|	5118
5105	|	5105
5111	|	5111
30343	|	30343
32003	|	32003
5127	|	5127
5128	|	5128
5129	|	5129
5130	|	5130
5131	|	5131
5132	|	5132
5133	|	5133
5134	|	5134
5135	|	5135
5136	|	5136
5137	|	5137
5138	|	5138
5139	|	5139
5140	|	5140
5141	|	5141
5142	|	5142
5143	|	5143
5144	|	5144
5145	|	5145
5146	|	5146
5147	|	5147
5148	|	5148
5149	|	5149
30367	|	30367
5157	|	5157
5160	|	5160
16170	|	16170
30380	|	30380
5165	|	5165
5172	|	5172
5173	|	5173
2112	|	2112
45514	|	45514
45515	|	45515
45516	|	45516
32813	|	32813
45518	|	45518
45517	|	45517
45520	|	45520
45521	|	45521
45522	|	45522
45523	|	45523
45519	|	45519
70748	|	70748
1531	|	1531
5150	|	5150
5151	|	5151
45352	|	45352
45353	|	45353
45237	|	45237
45238	|	45238
8317	|	8317
5120	|	5120
34713	|	34713
5114	|	5114
34714	|	34714
31546	|	31546
5163	|	5163
5166	|	5166
5167	|	5167
5168	|	5168
5169	|	5169
5170	|	5170
43184	|	43184
43185	|	43185
43183	|	43183
98640	|	98640
5184	|	5184
16608	|	16608
46659	|	46659
8613	|	8613
16521	|	16521
70186	|	70186
16913	|	16913
30354	|	30354
16084	|	16084
17045	|	17045
8437	|	8437
17044	|	17044
5183	|	5183
16085	|	16085
34046	|	34046
8143	|	8143
5185	|	5185
8031	|	8031
16087	|	16087
18445	|	18445
8255	|	8255
772	|	772
30413	|	30413
3735	|	3735
3742	|	3742
17056	|	17056
5212	|	5212
42302	|	42302
30527	|	30527
19911	|	19911
30280	|	30280
97099	|	97099
5199	|	5199
5200	|	5200
5201	|	5201
8147	|	8147
97493	|	97493
35804	|	35804
5213	|	5213
98918	|	98918
16490	|	16490
39660	|	39660
43886	|	43886
5487	|	5487
8307	|	8307
1990915	|	1990915
99184	|	99184
98699	|	98699
98973	|	98973
30023	|	30023
150043	|	150043
30020	|	30020
30197	|	30197
30021	|	30021
18169	|	18169
70740	|	70740
8010	|	8010
8011	|	8011
8012	|	8012
17089	|	17089
34437	|	34437
5319	|	5319
22857	|	22857
15463	|	15463
22892	|	22892
5326	|	5326
8565	|	8565
34202	|	34202
15338	|	15338
10461	|	10461
5253	|	5253
5261	|	5261
98695	|	98695
5222	|	5222
5223	|	5223
140232	|	140232
140233	|	140233
15269	|	15269
36081	|	36081
36082	|	36082
5237	|	5237
5231	|	5231
5234	|	5234
4931	|	4931
16933	|	16933
8068	|	8068
15272	|	15272
15273	|	15273
15467	|	15467
1903763	|	1903763
86007	|	86007
8332	|	8332
8331	|	8331
1990028	|	1990028
8086	|	8086
99511	|	99511
15274	|	15274
86006	|	86006
5251	|	5251
5252	|	5252
15271	|	15271
86008	|	86008
86041	|	86041
5242	|	5242
30594	|	30594
38181	|	38181
99600	|	99600
4888	|	4888
9881	|	9881
1565	|	1565
30373	|	30373
5030	|	5030
30377	|	30377
38187	|	38187
15026	|	15026
15028	|	15028
38198	|	38198
38199	|	38199
1990725	|	1990725
42071	|	42071
70053	|	70053
50785	|	50785
8036	|	8036
16500	|	16500
1653	|	1653
3707	|	3707
33568	|	33568
16964	|	16964
4998	|	4998
4873	|	4873
30226	|	30226
70287	|	70287
61714	|	61714
30228	|	30228
5044	|	5044
8196	|	8196
5262	|	5262
5267	|	5267
15252	|	15252
5272	|	5272
97689	|	97689
15251	|	15251
15279	|	15279
22841	|	22841
5248	|	5248
15200	|	15200
34228	|	34228
5278	|	5278
8475	|	8475
4729	|	4729
70819	|	70819
5289	|	5289
5309	|	5309
5314	|	5314
15327	|	15327
5154	|	5154
30372	|	30372
5161	|	5161
5162	|	5162
5104	|	5104
5171	|	5171
8084	|	8084
8185	|	8185
30116	|	30116
70856	|	70856
70855	|	70855
5307	|	5307
38103	|	38103
34257	|	34257
15211	|	15211
15214	|	15214
8520	|	8520
17153	|	17153
15208	|	15208
42907	|	42907
15207	|	15207
15217	|	15217
71077	|	71077
1990970	|	1990970
15209	|	15209
15523	|	15523
15528	|	15528
15529	|	15529
9679	|	9679
5364	|	5364
44693	|	44693
15518	|	15518
15519	|	15519
5369	|	5369
15089	|	15089
51981	|	51981
15633	|	15633
6	|	6
7	|	7
1905056	|	1905056
1905059	|	1905059
86039	|	86039
86037	|	86037
15486	|	15486
15487	|	15487
9669	|	9669
15542	|	15542
5351	|	5351
5362	|	5362
38186	|	38186
15389	|	15389
5280	|	5280
17032	|	17032
5283	|	5283
5285	|	5285
8329	|	8329
5316	|	5316
15319	|	15319
15385	|	15385
15386	|	15386
10348	|	10348
15502	|	15502
1990446	|	1990446
1990447	|	1990447
46848	|	46848
50436	|	50436
1904517	|	1904517
97159	|	97159
50824	|	50824
70026	|	70026
5515	|	5515
1904012	|	1904012
42562	|	42562
32403	|	32403
72341	|	72341
43287	|	43287
50840	|	50840
5529	|	5529
15643	|	15643
1990300	|	1990300
1990301	|	1990301
43167	|	43167
35	|	35
48037	|	48037
30246	|	30246
43176	|	43176
5549	|	5549
31409	|	31409
1901363	|	1901363
42165	|	42165
46904	|	46904
60090	|	60090
33226	|	33226
50997	|	50997
33218	|	33218
46790	|	46790
98631	|	98631
72328	|	72328
44877	|	44877
1871	|	1871
8144	|	8144
51540	|	51540
97367	|	97367
97243	|	97243
46812	|	46812
19808	|	19808
8289	|	8289
3682	|	3682
1904483	|	1904483
1904493	|	1904493
8430	|	8430
3823	|	3823
1901681	|	1901681
35731	|	35731
1904013	|	1904013
45308	|	45308
36094	|	36094
1901567	|	1901567
1903877	|	1903877
32934	|	32934
1903879	|	1903879
1903880	|	1903880
1902121	|	1902121
1902122	|	1902122
90411	|	90411
1903924	|	1903924
5498	|	5498
5499	|	5499
1990239	|	1990239
1902271	|	1902271
19841	|	19841
46876	|	46876
16918	|	16918
36041	|	36041
1904593	|	1904593
1904767	|	1904767
34986	|	34986
8198	|	8198
8199	|	8199
1903136	|	1903136
16531	|	16531
97077	|	97077
1903135	|	1903135
61891	|	61891
99510	|	99510
43008	|	43008
45569	|	45569
44548	|	44548
97110	|	97110
43532	|	43532
31249	|	31249
51219	|	51219
70678	|	70678
32794	|	32794
48155	|	48155
43548	|	43548
70064	|	70064
43559	|	43559
43560	|	43560
48187	|	48187
30276	|	30276
97351	|	97351
10313	|	10313
1098	|	1098
8267	|	8267
71253	|	71253
97371	|	97371
45152	|	45152
43621	|	43621
1990763	|	1990763
89710	|	89710
2162	|	2162
2166	|	2166
89719	|	89719
30332	|	30332
45504	|	45504
30742	|	30742
45505	|	45505
31369	|	31369
149	|	149
44183	|	44183
16030	|	16030
30881	|	30881
48306	|	48306
32947	|	32947
44730	|	44730
31423	|	31423
71889	|	71889
70866	|	70866
38100	|	38100
43221	|	43221
1968	|	1968
43236	|	43236
43239	|	43239
61675	|	61675
61676	|	61676
30674	|	30674
45294	|	45294
45295	|	45295
1918	|	1918
51959	|	51959
17147	|	17147
46332	|	46332
140030	|	140030
1990405	|	1990405
30984	|	30984
70097	|	70097
1990935	|	1990935
39706	|	39706
30492	|	30492
1990430	|	1990430
44325	|	44325
140081	|	140081
42802	|	42802
1846	|	1846
1848	|	1848
55100	|	55100
97602	|	97602
98632	|	98632
51018	|	51018
8013	|	8013
34189	|	34189
97108	|	97108
8022	|	8022
31072	|	31072
5483	|	5483
5484	|	5484
5486	|	5486
97655	|	97655
47485	|	47485
19838	|	19838
46977	|	46977
43394	|	43394
46980	|	46980
46983	|	46983
34185	|	34185
51082	|	51082
50839	|	50839
5516	|	5516
97677	|	97677
97678	|	97678
51087	|	51087
5521	|	5521
5522	|	5522
34711	|	34711
42393	|	42393
8092	|	8092
1902496	|	1902496
1965	|	1965
5040	|	5040
32182	|	32182
19899	|	19899
61770	|	61770
45503	|	45503
19904	|	19904
31681	|	31681
31682	|	31682
51787	|	51787
8134	|	8134
51021	|	51021
98769	|	98769
98770	|	98770
43495	|	43495
31720	|	31720
42988	|	42988
5102	|	5102
19955	|	19955
2039	|	2039
19965	|	19965
2046	|	2046
32767	|	32767
70052	|	70052
31994	|	31994
31995	|	31995
5528	|	5528
42834	|	42834
15228	|	15228
5544	|	5544
31210	|	31210
1901611	|	1901611
8429	|	8429
35727	|	35727
35091	|	35091
70300	|	70300
1990050	|	1990050
17128	|	17128
51978	|	51978
8525	|	8525
120014	|	120014
8526	|	8526
1904121	|	1904121
5550	|	5550
1904067	|	1904067
34432	|	34432
35529	|	35529
47884	|	47884
210	|	210
34431	|	34431
8796	|	8796
47710	|	47710
10943	|	10943
15310	|	15310
1618	|	1618
15136	|	15136
15169	|	15169
42947	|	42947
19196	|	19196
15592	|	15592
15580	|	15580
15119	|	15119
15572	|	15572
15221	|	15221
15162	|	15162
19195	|	19195
15164	|	15164
15647	|	15647
8496	|	8496
15924	|	15924
33941	|	33941
4569	|	4569
33915	|	33915
52766	|	52766
36456	|	36456
3705	|	3705
1227	|	1227
1228	|	1228
982	|	982
983	|	983
1075	|	1075
47568	|	47568
3865	|	3865
47571	|	47571
15065	|	15065
61657	|	61657
61666	|	61666
71618	|	71618
42171	|	42171
16985	|	16985
33947	|	33947
52789	|	52789
8026	|	8026
70036	|	70036
1903962	|	1903962
[truncated: 9,684 more rows]
