# Supplementary material for: Re-purposing software for functional characterization of the microbiome
Source: Microbiome. 2021 Jan 9;9:4. doi: 10.1186/s40168-020-00971-1 (PMC7797099; doi:10.1186/s40168-020-00971-1)
Supplement: Supplementary file 5 — Additional file 4. GO reference functional hierarchy tree structure. [file 40168_2020_971_MOESM5_ESM.txt]

33164	9	33164	9	30	16758	16757	16740	3824	1	0	0	0	0	0	0	0	0	0
52824	9	52824	9	30	16758	16757	16740	3824	1	0	0	0	0	0	0	0	0	0
52917	9	52917	9	30	16758	16757	16740	3824	1	0	0	0	0	0	0	0	0	0
1990599	14	1990599	14	4520	4536	140097	3824	1	0	0	0	0	0	0	0	0	0	0
1990601	14	1990601	14	4520	4536	140097	3824	1	0	0	0	0	0	0	0	0	0	0
4377	4376	4377	4376	30	16758	16757	16740	3824	1	0	0	0	0	0	0	0	0	0
52918	26	52918	26	30	16758	16757	16740	3824	1	0	0	0	0	0	0	0	0	0
52926	26	52926	26	30	16758	16757	16740	3824	1	0	0	0	0	0	0	0	0	0
9	30	9	30	16758	16757	16740	3824	1	0	0	0	0	0	0	0	0	0	0
26	30	26	30	16758	16757	16740	3824	1	0	0	0	0	0	0	0	0	0	0
33	30	33	30	16758	16757	16740	3824	1	0	0	0	0	0	0	0	0	0	0
4169	30	4169	30	16758	16757	16740	3824	1	0	0	0	0	0	0	0	0	0	0
4376	30	4376	30	16758	16757	16740	3824	1	0	0	0	0	0	0	0	0	0	0
4580	30	4580	30	16758	16757	16740	3824	1	0	0	0	0	0	0	0	0	0	0
4582	30	4582	30	16758	16757	16740	3824	1	0	0	0	0	0	0	0	0	0	0
4584	30	4584	30	16758	16757	16740	3824	1	0	0	0	0	0	0	0	0	0	0
16438	30	16438	30	16758	16757	16740	3824	1	0	0	0	0	0	0	0	0	0	0
19187	30	19187	30	16758	16757	16740	3824	1	0	0	0	0	0	0	0	0	0	0
47252	30	47252	30	16758	16757	16740	3824	1	0	0	0	0	0	0	0	0	0	0
47264	30	47264	30	16758	16757	16740	3824	1	0	0	0	0	0	0	0	0	0	0
47267	30	47267	30	16758	16757	16740	3824	1	0	0	0	0	0	0	0	0	0	0
51751	30	51751	30	16758	16757	16740	3824	1	0	0	0	0	0	0	0	0	0	0
52925	33	52925	33	30	16758	16757	16740	3824	1	0	0	0	0	0	0	0	0	0
36370	36	36370	36	44620	51192	48037	5488	1	0	0	0	0	0	0	0	0	0	0
1904091	36	1904091	36	44620	51192	48037	5488	1	0	0	0	0	0	0	0	0	0	0
946	49	946	49	3723	3676	97159	5488	1	0	0	0	0	0	0	0	0	0	0
1990856	49	1990856	49	3723	3676	97159	5488	1	0	0	0	0	0	0	0	0	0	0
36042	62	36042	62	32559	32555	32553	166	1901265	97159	5488	1	0	0	0	0	0	0	0
15496	64	15496	64	15238	22857	5215	1	0	0	0	0	0	0	0	0	0	0	0
97627	64	97627	64	15238	22857	5215	1	0	0	0	0	0	0	0	0	0	0	0
15184	72349	15184	72349	22857	5215	1	0	0	0	0	0	0	0	0	0	0	0	0
33229	99	33229	99	1901682	22857	5215	1	0	0	0	0	0	0	0	0	0	0	0
43865	99	43865	99	1901682	22857	5215	1	0	0	0	0	0	0	0	0	0	0	0
1901680	15291	1901680	15291	22804	22857	5215	1	0	0	0	0	0	0	0	0	0	0	0
1990240	99	1990240	99	1901682	22857	5215	1	0	0	0	0	0	0	0	0	0	0	0
8177	104	8177	104	16627	16491	3824	1	0	0	0	0	0	0	0	0	0	0	0
19737	104	19737	104	16627	16491	3824	1	0	0	0	0	0	0	0	0	0	0	0
60001	146	60001	146	3774	17111	16462	16818	16817	16787	3824	1	0	0	0	0	0	0	0
60002	146	60002	146	3774	17111	16462	16818	16817	16787	3824	1	0	0	0	0	0	0	0
19905	149	19905	149	5515	5488	1	0	0	0	0	0	0	0	0	0	0	0	0
51535	149	51535	149	5515	5488	1	0	0	0	0	0	0	0	0	0	0	0	0
9009	150	9009	150	140097	3824	1	0	0	0	0	0	0	0	0	0	0	0	0
8327	166	8327	166	1901265	97159	5488	1	0	0	0	0	0	0	0	0	0	0	0
10428	166	10428	166	1901265	97159	5488	1	0	0	0	0	0	0	0	0	0	0	0
10429	166	10429	166	1901265	97159	5488	1	0	0	0	0	0	0	0	0	0	0	0
17076	166	17076	166	1901265	97159	5488	1	0	0	0	0	0	0	0	0	0	0	0
19103	166	19103	166	1901265	97159	5488	1	0	0	0	0	0	0	0	0	0	0	0
30551	166	30551	166	1901265	97159	5488	1	0	0	0	0	0	0	0	0	0	0	0
32552	166	32552	166	1901265	97159	5488	1	0	0	0	0	0	0	0	0	0	0	0
32553	166	32553	166	1901265	97159	5488	1	0	0	0	0	0	0	0	0	0	0	0
50660	166	50660	166	1901265	97159	5488	1	0	0	0	0	0	0	0	0	0	0	0
50661	166	50661	166	1901265	97159	5488	1	0	0	0	0	0	0	0	0	0	0	0
51287	166	51287	166	1901265	97159	5488	1	0	0	0	0	0	0	0	0	0	0	0
51288	166	51288	166	1901265	97159	5488	1	0	0	0	0	0	0	0	0	0	0	0
4535	175	4535	175	16896	4532	4540	140098	3824	1	0	0	0	0	0	0	0	0	0
44748	175	44748	175	16896	4532	4540	140098	3824	1	0	0	0	0	0	0	0	0	0
1990838	175	1990838	175	16896	4532	4540	140098	3824	1	0	0	0	0	0	0	0	0	0
43110	31634	43110	31634	1990837	43565	3677	3676	97159	5488	1	0	0	0	0	0	0	0	0
80084	182	80084	182	1990837	43565	3677	3676	97159	5488	1	0	0	0	0	0	0	0	0
400	217	400	217	3677	3676	97159	5488	1	0	0	0	0	0	0	0	0	0	0
403	217	403	217	3677	3676	97159	5488	1	0	0	0	0	0	0	0	0	0	0
404	217	404	217	3677	3676	97159	5488	1	0	0	0	0	0	0	0	0	0	0
405	217	405	217	3677	3676	97159	5488	1	0	0	0	0	0	0	0	0	0	0
406	217	406	217	3677	3676	97159	5488	1	0	0	0	0	0	0	0	0	0	0
32448	217	32448	217	3677	3676	97159	5488	1	0	0	0	0	0	0	0	0	0	0
62037	217	62037	217	3677	3676	97159	5488	1	0	0	0	0	0	0	0	0	0	0
18761	257	18761	257	16815	16810	16787	3824	1	0	0	0	0	0	0	0	0	0	0
18762	257	18762	257	16815	16810	16787	3824	1	0	0	0	0	0	0	0	0	0	0
47426	257	47426	257	16815	16810	16787	3824	1	0	0	0	0	0	0	0	0	0	0
47427	257	47427	257	16815	16810	16787	3824	1	0	0	0	0	0	0	0	0	0	0
47428	257	47428	257	16815	16810	16787	3824	1	0	0	0	0	0	0	0	0	0	0
80061	257	80061	257	16815	16810	16787	3824	1	0	0	0	0	0	0	0	0	0	0
5052	268	5052	268	5048	42277	33218	5488	1	0	0	0	0	0	0	0	0	0	0
5053	268	5053	268	5048	42277	33218	5488	1	0	0	0	0	0	0	0	0	0	0
33328	268	33328	268	5048	42277	33218	5488	1	0	0	0	0	0	0	0	0	0	0
5347	15238	5347	15238	22857	5215	1	0	0	0	0	0	0	0	0	0	0	0	0
5348	15238	5348	15238	22857	5215	1	0	0	0	0	0	0	0	0	0	0	0	0
15217	5346	15217	5346	15216	15215	15932	22857	5215	1	0	0	0	0	0	0	0	0	0
46964	1901682	46964	1901682	22857	5215	1	0	0	0	0	0	0	0	0	0	0	0	0
71077	5346	71077	5346	15216	15215	15932	22857	5215	1	0	0	0	0	0	0	0	0	0
80122	15238	80122	15238	22857	5215	1	0	0	0	0	0	0	0	0	0	0	0	0
1902557	1901682	1902557	1901682	22857	5215	1	0	0	0	0	0	0	0	0	0	0	0	0
340	339	340	339	3723	3676	97159	5488	1	0	0	0	0	0	0	0	0	0	0
341	339	341	339	3723	3676	97159	5488	1	0	0	0	0	0	0	0	0	0	0
342	339	342	339	3723	3676	97159	5488	1	0	0	0	0	0	0	0	0	0	0
98808	3729	98808	3729	3723	3676	97159	5488	1	0	0	0	0	0	0	0	0	0	0
401	400	401	400	217	3677	3676	97159	5488	1	0	0	0	0	0	0	0	0	0
402	400	402	400	217	3677	3676	97159	5488	1	0	0	0	0	0	0	0	0	0
90655	42162	90655	42162	43565	3677	3676	97159	5488	1	0	0	0	0	0	0	0	0	0
497	496	497	496	3676	97159	5488	1	0	0	0	0	0	0	0	0	0	0	0
498	3723	498	3723	3676	97159	5488	1	0	0	0	0	0	0	0	0	0	0	0
332	497	332	497	496	3676	97159	5488	1	0	0	0	0	0	0	0	0	0	0
499	498	499	498	3723	3676	97159	5488	1	0	0	0	0	0	0	0	0	0	0
944	19843	944	19843	3723	3676	97159	5488	1	0	0	0	0	0	0	0	0	0	0
945	17069	945	17069	3723	3676	97159	5488	1	0	0	0	0	0	0	0	0	0	0
946	49	946	49	3723	3676	97159	5488	1	0	0	0	0	0	0	0	0	0	0
30555	498	30555	498	3723	3676	97159	5488	1	0	0	0	0	0	0	0	0	0	0
30533	499	30533	499	498	3723	3676	97159	5488	1	0	0	0	0	0	0	0	0	0
701	700	701	700	19104	140097	3824	1	0	0	0	0	0	0	0	0	0	0	0
8263	700	8263	700	19104	140097	3824	1	0	0	0	0	0	0	0	0	0	0	0
703	702	703	702	19104	140097	3824	1	0	0	0	0	0	0	0	0	0	0	0
3907	702	3907	702	19104	140097	3824	1	0	0	0	0	0	0	0	0	0	0	0
8534	702	8534	702	19104	140097	3824	1	0	0	0	0	0	0	0	0	0	0	0
19004	702	19004	702	19104	140097	3824	1	0	0	0	0	0	0	0	0	0	0	0
34042	703	34042	703	702	19104	140097	3824	1	0	0	0	0	0	0	0	0	0	0
34043	703	34043	703	702	19104	140097	3824	1	0	0	0	0	0	0	0	0	0	0
830	828	830	828	16776	16772	16740	3824	1	0	0	0	0	0	0	0	0	0	0
831	828	831	828	16776	16772	16740	3824	1	0	0	0	0	0	0	0	0	0	0
832	828	832	828	16776	16772	16740	3824	1	0	0	0	0	0	0	0	0	0	0
52723	828	52723	828	16776	16772	16740	3824	1	0	0	0	0	0	0	0	0	0	0
52724	828	52724	828	16776	16772	16740	3824	1	0	0	0	0	0	0	0	0	0	0
833	829	833	829	16776	16772	16740	3824	1	0	0	0	0	0	0	0	0	0	0
834	829	834	829	16776	16772	16740	3824	1	0	0	0	0	0	0	0	0	0	0
33200	829	33200	829	16776	16772	16740	3824	1	0	0	0	0	0	0	0	0	0	0
30556	944	30556	944	19843	3723	3676	97159	5488	1	0	0	0	0	0	0	0	0	0
30566	945	30566	945	17069	3723	3676	97159	5488	1	0	0	0	0	0	0	0	0	0
30557	946	30557	946	49	3723	3676	97159	5488	1	0	0	0	0	0	0	0	0	0
977	976	977	976	44212	1067	3676	97159	5488	1	0	0	0	0	0	0	0	0	0
984	976	984	976	44212	1067	3676	97159	5488	1	0	0	0	0	0	0	0	0	0
987	976	987	976	44212	1067	3676	97159	5488	1	0	0	0	0	0	0	0	0	0
992	976	992	976	44212	1067	3676	97159	5488	1	0	0	0	0	0	0	0	0	0
1046	976	1046	976	44212	1067	3676	97159	5488	1	0	0	0	0	0	0	0	0	0
1147	1160	1147	1160	44212	1067	3676	97159	5488	1	0	0	0	0	0	0	0	0	0
1158	976	1158	976	44212	1067	3676	97159	5488	1	0	0	0	0	0	0	0	0	0
1159	976	1159	976	44212	1067	3676	97159	5488	1	0	0	0	0	0	0	0	0	0
978	977	978	977	976	44212	1067	3676	97159	5488	1	0	0	0	0	0	0	0	0
979	977	979	977	976	44212	1067	3676	97159	5488	1	0	0	0	0	0	0	0	0
980	1158	980	1158	976	44212	1067	3676	97159	5488	1	0	0	0	0	0	0	0	0
1162	977	1162	977	976	44212	1067	3676	97159	5488	1	0	0	0	0	0	0	0	0
10736	978	10736	978	977	976	44212	1067	3676	97159	5488	1	0	0	0	0	0	0	0
32810	978	32810	978	977	976	44212	1067	3676	97159	5488	1	0	0	0	0	0	0	0
34056	978	34056	978	977	976	44212	1067	3676	97159	5488	1	0	0	0	0	0	0	0
35497	978	35497	978	977	976	44212	1067	3676	97159	5488	1	0	0	0	0	0	0	0
35538	978	35538	978	977	976	44212	1067	3676	97159	5488	1	0	0	0	0	0	0	0
44323	978	44323	978	977	976	44212	1067	3676	97159	5488	1	0	0	0	0	0	0	0
44377	978	44377	978	977	976	44212	1067	3676	97159	5488	1	0	0	0	0	0	0	0
70594	978	70594	978	977	976	44212	1067	3676	97159	5488	1	0	0	0	0	0	0	0
70644	978	70644	978	977	976	44212	1067	3676	97159	5488	1	0	0	0	0	0	0	0
70888	978	70888	978	977	976	44212	1067	3676	97159	5488	1	0	0	0	0	0	0	0
71820	978	71820	978	977	976	44212	1067	3676	97159	5488	1	0	0	0	0	0	0	0
982	981	982	981	3700	140110	1	0	0	0	0	0	0	0	0	0	0	0	0
983	981	983	981	3700	140110	1	0	0	0	0	0	0	0	0	0	0	0	0
1200	1199	1200	1199	3700	140110	1	0	0	0	0	0	0	0	0	0	0	0	0
1227	981	1227	981	3700	140110	1	0	0	0	0	0	0	0	0	0	0	0	0
1228	981	1228	981	3700	140110	1	0	0	0	0	0	0	0	0	0	0	0	0
3705	981	3705	981	3700	140110	1	0	0	0	0	0	0	0	0	0	0	0	0
4879	98531	4879	98531	3700	140110	1	0	0	0	0	0	0	0	0	0	0	0	0
1074	982	1074	982	981	3700	140110	1	0	0	0	0	0	0	0	0	0	0	0
1077	1228	1077	1228	981	3700	140110	1	0	0	0	0	0	0	0	0	0	0	0
1078	1227	1078	1227	981	3700	140110	1	0	0	0	0	0	0	0	0	0	0	0
1201	1200	1201	1200	1199	3700	140110	1	0	0	0	0	0	0	0	0	0	0	0
1075	983	1075	983	981	3700	140110	1	0	0	0	0	0	0	0	0	0	0	0
985	1046	985	1046	976	44212	1067	3676	97159	5488	1	0	0	0	0	0	0	0	0
986	984	986	984	976	44212	1067	3676	97159	5488	1	0	0	0	0	0	0	0	0
1148	1147	1148	1147	1160	44212	1067	3676	97159	5488	1	0	0	0	0	0	0	0	0
1150	1158	1150	1158	976	44212	1067	3676	97159	5488	1	0	0	0	0	0	0	0	0
978	977	978	977	976	44212	1067	3676	97159	5488	1	0	0	0	0	0	0	0	0
986	984	986	984	976	44212	1067	3676	97159	5488	1	0	0	0	0	0	0	0	0
1165	987	1165	987	976	44212	1067	3676	97159	5488	1	0	0	0	0	0	0	0	0
1002	992	1002	992	976	44212	1067	3676	97159	5488	1	0	0	0	0	0	0	0	0
1003	992	1003	992	976	44212	1067	3676	97159	5488	1	0	0	0	0	0	0	0	0
1006	992	1006	992	976	44212	1067	3676	97159	5488	1	0	0	0	0	0	0	0	0
1039	992	1039	992	976	44212	1067	3676	97159	5488	1	0	0	0	0	0	0	0	0
1139	993	1139	993	1099	1098	5515	5488	1	0	0	0	0	0	0	0	0	0	0
99122	993	99122	993	1099	1098	5515	5488	1	0	0	0	0	0	0	0	0	0	0
1052	1000	1052	1000	43175	70063	19899	5515	5488	1	0	0	0	0	0	0	0	0	0
977	976	977	976	44212	1067	3676	97159	5488	1	0	0	0	0	0	0	0	0	0
1163	1013	1163	1013	44212	1067	3676	97159	5488	1	0	0	0	0	0	0	0	0	0
992	976	992	976	44212	1067	3676	97159	5488	1	0	0	0	0	0	0	0	0	0
1030	1016	1030	1016	44212	1067	3676	97159	5488	1	0	0	0	0	0	0	0	0	0
1031	1016	1031	1016	44212	1067	3676	97159	5488	1	0	0	0	0	0	0	0	0	0
1032	1016	1032	1016	44212	1067	3676	97159	5488	1	0	0	0	0	0	0	0	0	0
1037	1016	1037	1016	44212	1067	3676	97159	5488	1	0	0	0	0	0	0	0	0	0
984	976	984	976	44212	1067	3676	97159	5488	1	0	0	0	0	0	0	0	0	0
1154	1025	1154	1025	8134	5515	5488	1	0	0	0	0	0	0	0	0	0	0	0
1155	1025	1155	1025	8134	5515	5488	1	0	0	0	0	0	0	0	0	0	0	0
1156	1025	1156	1025	8134	5515	5488	1	0	0	0	0	0	0	0	0	0	0	0
1002	992	1002	992	976	44212	1067	3676	97159	5488	1	0	0	0	0	0	0	0	0
1003	992	1003	992	976	44212	1067	3676	97159	5488	1	0	0	0	0	0	0	0	0
1006	992	1006	992	976	44212	1067	3676	97159	5488	1	0	0	0	0	0	0	0	0
1039	992	1039	992	976	44212	1067	3676	97159	5488	1	0	0	0	0	0	0	0	0
979	977	979	977	976	44212	1067	3676	97159	5488	1	0	0	0	0	0	0	0	0
985	1046	985	1046	976	44212	1067	3676	97159	5488	1	0	0	0	0	0	0	0	0
1164	1046	1164	1046	976	44212	1067	3676	97159	5488	1	0	0	0	0	0	0	0	0
1187	1046	1187	1046	976	44212	1067	3676	97159	5488	1	0	0	0	0	0	0	0	0
1046	976	1046	976	44212	1067	3676	97159	5488	1	0	0	0	0	0	0	0	0	0
1001	1050	1001	1050	70063	19899	5515	5488	1	0	0	0	0	0	0	0	0	0	0
1051	1050	1051	1050	70063	19899	5515	5488	1	0	0	0	0	0	0	0	0	0	0
1062	1061	1062	1061	3899	34062	97747	16779	16772	16740	3824	1	0	0	0	0	0	0	0
1063	1061	1063	1061	3899	34062	97747	16779	16772	16740	3824	1	0	0	0	0	0	0	0
1065	1064	1065	1064	3899	34062	97747	16779	16772	16740	3824	1	0	0	0	0	0	0	0
1066	1064	1066	1064	3899	34062	97747	16779	16772	16740	3824	1	0	0	0	0	0	0	0
975	1067	975	1067	3676	97159	5488	1	0	0	0	0	0	0	0	0	0	0	0
1069	3723	1069	3723	3676	97159	5488	1	0	0	0	0	0	0	0	0	0	0	0
44212	1067	44212	1067	3676	97159	5488	1	0	0	0	0	0	0	0	0	0	0	0
1068	1069	1068	1069	3723	3676	97159	5488	1	0	0	0	0	0	0	0	0	0	0
1213	1201	1213	1201	1200	1199	3700	140110	1	0	0	0	0	0	0	0	0	0	0
1214	1201	1214	1201	1200	1199	3700	140110	1	0	0	0	0	0	0	0	0	0	0
1091	1099	1091	1099	1098	5515	5488	1	0	0	0	0	0	0	0	0	0	0	0
1102	33613	1102	33613	8134	5515	5488	1	0	0	0	0	0	0	0	0	0	0	0
1103	70491	1103	70491	8134	5515	5488	1	0	0	0	0	0	0	0	0	0	0	0
61629	1085	61629	1085	8134	5515	5488	1	0	0	0	0	0	0	0	0	0	0	0
1092	1091	1092	1091	1099	1098	5515	5488	1	0	0	0	0	0	0	0	0	0	0
1093	1091	1093	1091	1099	1098	5515	5488	1	0	0	0	0	0	0	0	0	0	0
1094	1091	1094	1091	1099	1098	5515	5488	1	0	0	0	0	0	0	0	0	0	0
1095	1091	1095	1091	1099	1098	5515	5488	1	0	0	0	0	0	0	0	0	0	0
1096	1091	1096	1091	1099	1098	5515	5488	1	0	0	0	0	0	0	0	0	0	0
1097	1091	1097	1091	1099	1098	5515	5488	1	0	0	0	0	0	0	0	0	0	0
1099	1098	1099	1098	5515	5488	1	0	0	0	0	0	0	0	0	0	0	0	0
1108	1098	1108	1098	5515	5488	1	0	0	0	0	0	0	0	0	0	0	0	0
993	1099	993	1099	1098	5515	5488	1	0	0	0	0	0	0	0	0	0	0	0
1091	1099	1091	1099	1098	5515	5488	1	0	0	0	0	0	0	0	0	0	0	0
1131	1130	1131	1130	3700	140110	1	0	0	0	0	0	0	0	0	0	0	0	0
1149	1130	1149	1130	3700	140110	1	0	0	0	0	0	0	0	0	0	0	0	0
1151	1130	1151	1130	3700	140110	1	0	0	0	0	0	0	0	0	0	0	0	0
1204	1130	1204	1130	3700	140110	1	0	0	0	0	0	0	0	0	0	0	0	0
1216	1130	1216	1130	3700	140110	1	0	0	0	0	0	0	0	0	0	0	0	0
1217	1130	1217	1130	3700	140110	1	0	0	0	0	0	0	0	0	0	0	0	0
1140	1216	1140	1216	1130	3700	140110	1	0	0	0	0	0	0	0	0	0	0	0
1141	1217	1141	1217	1130	3700	140110	1	0	0	0	0	0	0	0	0	0	0	0
1004	1134	1004	1134	8134	5515	5488	1	0	0	0	0	0	0	0	0	0	0	0
1135	1134	1135	1134	8134	5515	5488	1	0	0	0	0	0	0	0	0	0	0	0
1138	1134	1138	1134	8134	5515	5488	1	0	0	0	0	0	0	0	0	0	0	0
1157	1134	1157	1134	8134	5515	5488	1	0	0	0	0	0	0	0	0	0	0	0
1186	1134	1186	1134	8134	5515	5488	1	0	0	0	0	0	0	0	0	0	0	0
1145	1147	1145	1147	1160	44212	1067	3676	97159	5488	1	0	0	0	0	0	0	0	0
1146	1147	1146	1147	1160	44212	1067	3676	97159	5488	1	0	0	0	0	0	0	0	0
1148	1147	1148	1147	1160	44212	1067	3676	97159	5488	1	0	0	0	0	0	0	0	0
980	1158	980	1158	976	44212	1067	3676	97159	5488	1	0	0	0	0	0	0	0	0
1150	1158	1150	1158	976	44212	1067	3676	97159	5488	1	0	0	0	0	0	0	0	0
1166	1158	1166	1158	976	44212	1067	3676	97159	5488	1	0	0	0	0	0	0	0	0
1147	1160	1147	1160	44212	1067	3676	97159	5488	1	0	0	0	0	0	0	0	0	0
1162	977	1162	977	976	44212	1067	3676	97159	5488	1	0	0	0	0	0	0	0	0
1164	1046	1164	1046	976	44212	1067	3676	97159	5488	1	0	0	0	0	0	0	0	0
1165	987	1165	987	976	44212	1067	3676	97159	5488	1	0	0	0	0	0	0	0	0
1166	1158	1166	1158	976	44212	1067	3676	97159	5488	1	0	0	0	0	0	0	0	0
1187	1046	1187	1046	976	44212	1067	3676	97159	5488	1	0	0	0	0	0	0	0	0
1186	1134	1186	1134	8134	5515	5488	1	0	0	0	0	0	0	0	0	0	0	0
1200	1199	1200	1199	3700	140110	1	0	0	0	0	0	0	0	0	0	0	0	0
1204	1130	1204	1130	3700	140110	1	0	0	0	0	0	0	0	0	0	0	0	0
1209	1199	1209	1199	3700	140110	1	0	0	0	0	0	0	0	0	0	0	0	0
1210	1199	1210	1199	3700	140110	1	0	0	0	0	0	0	0	0	0	0	0	0
1201	1200	1201	1200	1199	3700	140110	1	0	0	0	0	0	0	0	0	0	0	0
1202	1201	1202	1201	1200	1199	3700	140110	1	0	0	0	0	0	0	0	0	0	0
1203	1201	1203	1201	1200	1199	3700	140110	1	0	0	0	0	0	0	0	0	0	0
1213	1201	1213	1201	1200	1199	3700	140110	1	0	0	0	0	0	0	0	0	0	0
1214	1201	1214	1201	1200	1199	3700	140110	1	0	0	0	0	0	0	0	0	0	0
1211	1202	1211	1202	1201	1200	1199	3700	140110	1	0	0	0	0	0	0	0	0	0
1212	1203	1212	1203	1201	1200	1199	3700	140110	1	0	0	0	0	0	0	0	0	0
1215	1204	1215	1204	1130	3700	140110	1	0	0	0	0	0	0	0	0	0	0	0
1218	1204	1218	1204	1130	3700	140110	1	0	0	0	0	0	0	0	0	0	0	0
1215	1204	1215	1204	1130	3700	140110	1	0	0	0	0	0	0	0	0	0	0	0
1218	1204	1218	1204	1130	3700	140110	1	0	0	0	0	0	0	0	0	0	0	0
1211	1202	1211	1202	1201	1200	1199	3700	140110	1	0	0	0	0	0	0	0	0	0
1212	1203	1212	1203	1201	1200	1199	3700	140110	1	0	0	0	0	0	0	0	0	0
1140	1216	1140	1216	1130	3700	140110	1	0	0	0	0	0	0	0	0	0	0	0
1141	1217	1141	1217	1130	3700	140110	1	0	0	0	0	0	0	0	0	0	0	0
1219	1218	1219	1218	1204	1130	3700	140110	1	0	0	0	0	0	0	0	0	0	0
1220	1218	1220	1218	1204	1130	3700	140110	1	0	0	0	0	0	0	0	0	0	0
1222	1221	1222	1221	8134	5515	5488	1	0	0	0	0	0	0	0	0	0	0	0
1223	1221	1223	1221	8134	5515	5488	1	0	0	0	0	0	0	0	0	0	0	0
1224	1221	1224	1221	8134	5515	5488	1	0	0	0	0	0	0	0	0	0	0	0
1226	1224	1226	1224	1221	8134	5515	5488	1	0	0	0	0	0	0	0	0	0	0
1225	1224	1225	1224	1221	8134	5515	5488	1	0	0	0	0	0	0	0	0	0	0
1225	1224	1225	1224	1221	8134	5515	5488	1	0	0	0	0	0	0	0	0	0	0
1226	1224	1226	1224	1221	8134	5515	5488	1	0	0	0	0	0	0	0	0	0	0
1078	1227	1078	1227	981	3700	140110	1	0	0	0	0	0	0	0	0	0	0	0
1206	1227	1206	1227	981	3700	140110	1	0	0	0	0	0	0	0	0	0	0	0
1077	1228	1077	1228	981	3700	140110	1	0	0	0	0	0	0	0	0	0	0	0
1205	1228	1205	1228	981	3700	140110	1	0	0	0	0	0	0	0	0	0	0	0
10292	15301	10292	15301	99516	15297	15291	22804	22857	5215	1	0	0	0	0	0	0	0	0
1905948	42626	1905948	42626	43492	42623	16887	17111	16462	16818	16817	16787	3824	1	0	0	0	0	0
1566	1565	1566	1565	38023	60089	1	0	0	0	0	0	0	0	0	0	0	0	0
1990081	1594	1990081	1594	8227	4930	4888	38023	60089	1	0	0	0	0	0	0	0	0	0
1596	1595	1596	1595	8528	4930	4888	38023	60089	1	0	0	0	0	0	0	0	0	0
4945	1595	4945	1595	8528	4930	4888	38023	60089	1	0	0	0	0	0	0	0	0	0
45028	1614	45028	1614	35586	4888	38023	60089	1	0	0	0	0	0	0	0	0	0	0
71553	1608	71553	1608	4930	4888	38023	60089	1	0	0	0	0	0	0	0	0	0	0
45031	1609	45031	1609	35586	4888	38023	60089	1	0	0	0	0	0	0	0	0	0	0
45032	1609	45032	1609	35586	4888	38023	60089	1	0	0	0	0	0	0	0	0	0	0
1644	1614	1644	1614	35586	4888	38023	60089	1	0	0	0	0	0	0	0	0	0	0
1646	1614	1646	1614	35586	4888	38023	60089	1	0	0	0	0	0	0	0	0	0	0
45028	1614	45028	1614	35586	4888	38023	60089	1	0	0	0	0	0	0	0	0	0	0
4950	4896	4950	4896	4888	38023	60089	1	0	0	0	0	0	0	0	0	0	0	0
1641	1640	1641	1640	98988	8066	4888	38023	60089	1	0	0	0	0	0	0	0	0	0
1642	1640	1642	1640	98988	8066	4888	38023	60089	1	0	0	0	0	0	0	0	0	0
8528	4930	8528	4930	4888	38023	60089	1	0	0	0	0	0	0	0	0	0	0	0
16941	1653	16941	1653	38023	60089	1	0	0	0	0	0	0	0	0	0	0	0	0
31636	1653	31636	1653	38023	60089	1	0	0	0	0	0	0	0	0	0	0	0	0
43404	1653	43404	1653	38023	60089	1	0	0	0	0	0	0	0	0	0	0	0	0
5109	1664	5109	1664	5102	5515	5488	1	0	0	0	0	0	0	0	0	0	0	0
5110	1664	5110	1664	5102	5515	5488	1	0	0	0	0	0	0	0	0	0	0	0
5119	1664	5119	1664	5102	5515	5488	1	0	0	0	0	0	0	0	0	0	0	0
31531	1664	31531	1664	5102	5515	5488	1	0	0	0	0	0	0	0	0	0	0	0
31628	1664	31628	1664	5102	5515	5488	1	0	0	0	0	0	0	0	0	0	0	0
31685	1664	31685	1664	5102	5515	5488	1	0	0	0	0	0	0	0	0	0	0	0
31690	1664	31690	1664	5102	5515	5488	1	0	0	0	0	0	0	0	0	0	0	0
31700	1664	31700	1664	5102	5515	5488	1	0	0	0	0	0	0	0	0	0	0	0
31701	1664	31701	1664	5102	5515	5488	1	0	0	0	0	0	0	0	0	0	0	0
31711	1664	31711	1664	5102	5515	5488	1	0	0	0	0	0	0	0	0	0	0	0
31714	1664	31714	1664	5102	5515	5488	1	0	0	0	0	0	0	0	0	0	0	0
31716	1664	31716	1664	5102	5515	5488	1	0	0	0	0	0	0	0	0	0	0	0
31717	1664	31717	1664	5102	5515	5488	1	0	0	0	0	0	0	0	0	0	0	0
31745	1664	31745	1664	5102	5515	5488	1	0	0	0	0	0	0	0	0	0	0	0
31753	1664	31753	1664	5102	5515	5488	1	0	0	0	0	0	0	0	0	0	0	0
31761	1664	31761	1664	5102	5515	5488	1	0	0	0	0	0	0	0	0	0	0	0
31762	1664	31762	1664	5102	5515	5488	1	0	0	0	0	0	0	0	0	0	0	0
31767	1664	31767	1664	5102	5515	5488	1	0	0	0	0	0	0	0	0	0	0	0
31768	1664	31768	1664	5102	5515	5488	1	0	0	0	0	0	0	0	0	0	0	0
31769	1664	31769	1664	5102	5515	5488	1	0	0	0	0	0	0	0	0	0	0	0
31774	1664	31774	1664	5102	5515	5488	1	0	0	0	0	0	0	0	0	0	0	0
31775	1664	31775	1664	5102	5515	5488	1	0	0	0	0	0	0	0	0	0	0	0
31784	1664	31784	1664	5102	5515	5488	1	0	0	0	0	0	0	0	0	0	0	0
31788	1664	31788	1664	5102	5515	5488	1	0	0	0	0	0	0	0	0	0	0	0
31789	1664	31789	1664	5102	5515	5488	1	0	0	0	0	0	0	0	0	0	0	0
31794	1664	31794	1664	5102	5515	5488	1	0	0	0	0	0	0	0	0	0	0	0
31795	1664	31795	1664	5102	5515	5488	1	0	0	0	0	0	0	0	0	0	0	0
31806	1664	31806	1664	5102	5515	5488	1	0	0	0	0	0	0	0	0	0	0	0
31811	1664	31811	1664	5102	5515	5488	1	0	0	0	0	0	0	0	0	0	0	0
31821	1664	31821	1664	5102	5515	5488	1	0	0	0	0	0	0	0	0	0	0	0
31849	1664	31849	1664	5102	5515	5488	1	0	0	0	0	0	0	0	0	0	0	0
31855	1664	31855	1664	5102	5515	5488	1	0	0	0	0	0	0	0	0	0	0	0
31856	1664	31856	1664	5102	5515	5488	1	0	0	0	0	0	0	0	0	0	0	0
31859	1664	31859	1664	5102	5515	5488	1	0	0	0	0	0	0	0	0	0	0	0
31862	1664	31862	1664	5102	5515	5488	1	0	0	0	0	0	0	0	0	0	0	0
31871	1664	31871	1664	5102	5515	5488	1	0	0	0	0	0	0	0	0	0	0	0
31876	1664	31876	1664	5102	5515	5488	1	0	0	0	0	0	0	0	0	0	0	0
31883	1664	31883	1664	5102	5515	5488	1	0	0	0	0	0	0	0	0	0	0	0
31888	1664	31888	1664	5102	5515	5488	1	0	0	0	0	0	0	0	0	0	0	0
31889	1664	31889	1664	5102	5515	5488	1	0	0	0	0	0	0	0	0	0	0	0
31893	1664	31893	1664	5102	5515	5488	1	0	0	0	0	0	0	0	0	0	0	0
35256	1664	35256	1664	5102	5515	5488	1	0	0	0	0	0	0	0	0	0	0	0
42379	1664	42379	1664	5102	5515	5488	1	0	0	0	0	0	0	0	0	0	0	0
50780	1664	50780	1664	5102	5515	5488	1	0	0	0	0	0	0	0	0	0	0	0
61761	1664	61761	1664	5102	5515	5488	1	0	0	0	0	0	0	0	0	0	0	0
71855	1664	71855	1664	5102	5515	5488	1	0	0	0	0	0	0	0	0	0	0	0
72587	72586	72587	72586	60590	60589	30234	98772	1	0	0	0	0	0	0	0	0	0	0
8734	15922	8734	15922	16641	16638	16491	3824	1	0	0	0	0	0	0	0	0	0	0
33736	1716	33736	1716	16641	16638	16491	3824	1	0	0	0	0	0	0	0	0	0	0
50025	1716	50025	1716	16641	16638	16491	3824	1	0	0	0	0	0	0	0	0	0	0
50029	1716	50029	1716	16641	16638	16491	3824	1	0	0	0	0	0	0	0	0	0	0
1728	16773	1728	16773	16772	16740	3824	1	0	0	0	0	0	0	0	0	0	0	0
1729	1727	1729	1727	16301	16772	16740	3824	1	0	0	0	0	0	0	0	0	0	0
8481	16773	8481	16773	16772	16740	3824	1	0	0	0	0	0	0	0	0	0	0	0
2172	1793	2172	1793	19763	4888	38023	60089	1	0	0	0	0	0	0	0	0	0	0
2173	1793	2173	1793	19763	4888	38023	60089	1	0	0	0	0	0	0	0	0	0	0
1849	1846	1849	1846	5515	5488	1	0	0	0	0	0	0	0	0	0	0	0	0
1851	1846	1851	1846	5515	5488	1	0	0	0	0	0	0	0	0	0	0	0	0
1852	1846	1852	1846	5515	5488	1	0	0	0	0	0	0	0	0	0	0	0	0
1855	1846	1855	1846	5515	5488	1	0	0	0	0	0	0	0	0	0	0	0	0
1862	1846	1862	1846	5515	5488	1	0	0	0	0	0	0	0	0	0	0	0	0
1864	1846	1864	1846	5515	5488	1	0	0	0	0	0	0	0	0	0	0	0	0
1857	4875	1857	4875	4888	38023	60089	1	0	0	0	0	0	0	0	0	0	0	0
1858	4875	1858	4875	4888	38023	60089	1	0	0	0	0	0	0	0	0	0	0	0
1861	4875	1861	4875	4888	38023	60089	1	0	0	0	0	0	0	0	0	0	0	0
1863	1847	1863	1847	4888	38023	60089	1	0	0	0	0	0	0	0	0	0	0	0
4877	4875	4877	4875	4888	38023	60089	1	0	0	0	0	0	0	0	0	0	0	0
4878	4875	4878	4875	4888	38023	60089	1	0	0	0	0	0	0	0	0	0	0	0
4944	4875	4944	4875	4888	38023	60089	1	0	0	0	0	0	0	0	0	0	0	0
8029	1847	8029	1847	4888	38023	60089	1	0	0	0	0	0	0	0	0	0	0	0
1849	1846	1849	1846	5515	5488	1	0	0	0	0	0	0	0	0	0	0	0	0
1850	1848	1850	1848	5515	5488	1	0	0	0	0	0	0	0	0	0	0	0	0
1851	1846	1851	1846	5515	5488	1	0	0	0	0	0	0	0	0	0	0	0	0
1852	1846	1852	1846	5515	5488	1	0	0	0	0	0	0	0	0	0	0	0	0
1853	1848	1853	1848	5515	5488	1	0	0	0	0	0	0	0	0	0	0	0	0
1854	1848	1854	1848	5515	5488	1	0	0	0	0	0	0	0	0	0	0	0	0
1855	1846	1855	1846	5515	5488	1	0	0	0	0	0	0	0	0	0	0	0	0
1856	1848	1856	1848	5515	5488	1	0	0	0	0	0	0	0	0	0	0	0	0
1876	34235	1876	34235	35091	5543	43168	43167	5488	1	0	0	0	0	0	0	0	0	0
30247	30246	30247	30246	5488	1	0	0	0	0	0	0	0	0	0	0	0	0	0
1874	1873	1874	1873	8329	38187	38023	60089	1	0	0	0	0	0	0	0	0	0	0
1883	1882	1883	1882	97159	5488	1	0	0	0	0	0	0	0	0	0	0	0	0
1884	1882	1884	1882	97159	5488	1	0	0	0	0	0	0	0	0	0	0	0	0
32546	1882	32546	1882	97159	5488	1	0	0	0	0	0	0	0	0	0	0	0	0
32549	1882	32549	1882	97159	5488	1	0	0	0	0	0	0	0	0	0	0	0	0
32547	32546	32547	32546	1882	97159	5488	1	0	0	0	0	0	0	0	0	0	0	0
32550	1883	32550	1883	1882	97159	5488	1	0	0	0	0	0	0	0	0	0	0	0
32548	32546	32548	32546	1882	97159	5488	1	0	0	0	0	0	0	0	0	0	0	0
32551	1884	32551	1884	1882	97159	5488	1	0	0	0	0	0	0	0	0	0	0	0
89720	2020	89720	2020	19899	5515	5488	1	0	0	0	0	0	0	0	0	0	0	0
1990381	2020	1990381	2020	19899	5515	5488	1	0	0	0	0	0	0	0	0	0	0	0
2060	2054	2060	2054	97159	5488	1	0	0	0	0	0	0	0	0	0	0	0	0
2061	2054	2061	2054	97159	5488	1	0	0	0	0	0	0	0	0	0	0	0	0
2055	2060	2055	2060	2054	97159	5488	1	0	0	0	0	0	0	0	0	0	0	0
2057	2060	2057	2060	2054	97159	5488	1	0	0	0	0	0	0	0	0	0	0	0
2056	2061	2056	2061	2054	97159	5488	1	0	0	0	0	0	0	0	0	0	0	0
2058	2061	2058	2061	2054	97159	5488	1	0	0	0	0	0	0	0	0	0	0	0
2059	2061	2059	2061	2054	97159	5488	1	0	0	0	0	0	0	0	0	0	0	0
2083	2094	2083	2094	4659	16765	16740	3824	1	0	0	0	0	0	0	0	0	0	0
8412	2094	8412	2094	4659	16765	16740	3824	1	0	0	0	0	0	0	0	0	0	0
43888	2094	43888	2094	4659	16765	16740	3824	1	0	0	0	0	0	0	0	0	0	0
46428	2094	46428	2094	4659	16765	16740	3824	1	0	0	0	0	0	0	0	0	0	0
47293	2094	47293	2094	4659	16765	16740	3824	1	0	0	0	0	0	0	0	0	0	0
48044	2094	48044	2094	4659	16765	16740	3824	1	0	0	0	0	0	0	0	0	0	0
50267	2094	50267	2094	4659	16765	16740	3824	1	0	0	0	0	0	0	0	0	0	0
2196	2161	2196	2161	140101	140098	3824	1	0	0	0	0	0	0	0	0	0	0	0
43906	2161	43906	2161	140101	140098	3824	1	0	0	0	0	0	0	0	0	0	0	0
43907	2161	43907	2161	140101	140098	3824	1	0	0	0	0	0	0	0	0	0	0	0
51499	2161	51499	2161	140101	140098	3824	1	0	0	0	0	0	0	0	0	0	0	0
106026	2161	106026	2161	140101	140098	3824	1	0	0	0	0	0	0	0	0	0	0	0
106105	2161	106105	2161	140101	140098	3824	1	0	0	0	0	0	0	0	0	0	0	0
3824	1	3824	1	0	0	0	0	0	0	0	0	0	0	0	0	0	0	0
5198	1	5198	1	0	0	0	0	0	0	0	0	0	0	0	0	0	0	0
5215	1	5215	1	0	0	0	0	0	0	0	0	0	0	0	0	0	0	0
5478	1	5478	1	0	0	0	0	0	0	0	0	0	0	0	0	0	0	0
5488	1	5488	1	0	0	0	0	0	0	0	0	0	0	0	0	0	0	0
16209	1	16209	1	0	0	0	0	0	0	0	0	0	0	0	0	0	0	0
31386	1	31386	1	0	0	0	0	0	0	0	0	0	0	0	0	0	0	0
38024	1	38024	1	0	0	0	0	0	0	0	0	0	0	0	0	0	0	0
45182	1	45182	1	0	0	0	0	0	0	0	0	0	0	0	0	0	0	0
45735	1	45735	1	0	0	0	0	0	0	0	0	0	0	0	0	0	0	0
50827	1	50827	1	0	0	0	0	0	0	0	0	0	0	0	0	0	0	0
60089	1	60089	1	0	0	0	0	0	0	0	0	0	0	0	0	0	0	0
90729	1	90729	1	0	0	0	0	0	0	0	0	0	0	0	0	0	0	0
98772	1	98772	1	0	0	0	0	0	0	0	0	0	0	0	0	0	0	0
104005	1	104005	1	0	0	0	0	0	0	0	0	0	0	0	0	0	0	0
140104	1	140104	1	0	0	0	0	0	0	0	0	0	0	0	0	0	0	0
140110	1	140110	1	0	0	0	0	0	0	0	0	0	0	0	0	0	0	0
496	3676	496	3676	97159	5488	1	0	0	0	0	0	0	0	0	0	0	0	0
1067	3676	1067	3676	97159	5488	1	0	0	0	0	0	0	0	0	0	0	0	0
3677	3676	3677	3676	97159	5488	1	0	0	0	0	0	0	0	0	0	0	0	0
3723	3676	3723	3676	97159	5488	1	0	0	0	0	0	0	0	0	0	0	0	0
43566	3676	43566	3676	97159	5488	1	0	0	0	0	0	0	0	0	0	0	0	0
44822	3676	44822	3676	97159	5488	1	0	0	0	0	0	0	0	0	0	0	0	0
71667	3676	71667	3676	97159	5488	1	0	0	0	0	0	0	0	0	0	0	0	0
90079	3676	90079	3676	97159	5488	1	0	0	0	0	0	0	0	0	0	0	0	0
97617	3676	97617	3676	97159	5488	1	0	0	0	0	0	0	0	0	0	0	0	0
217	3677	217	3677	3676	97159	5488	1	0	0	0	0	0	0	0	0	0	0	0
497	496	497	496	3676	97159	5488	1	0	0	0	0	0	0	0	0	0	0	0
975	1067	975	1067	3676	97159	5488	1	0	0	0	0	0	0	0	0	0	0	0
3681	3677	3681	3677	3676	97159	5488	1	0	0	0	0	0	0	0	0	0	0	0
3684	3677	3684	3677	3676	97159	5488	1	0	0	0	0	0	0	0	0	0	0	0
3689	3677	3689	3677	3676	97159	5488	1	0	0	0	0	0	0	0	0	0	0	0
3690	3677	3690	3677	3676	97159	5488	1	0	0	0	0	0	0	0	0	0	0	0
3695	3677	3695	3677	3676	97159	5488	1	0	0	0	0	0	0	0	0	0	0	0
3697	3677	3697	3677	3676	97159	5488	1	0	0	0	0	0	0	0	0	0	0	0
3699	3677	3699	3677	3676	97159	5488	1	0	0	0	0	0	0	0	0	0	0	0
8301	3677	8301	3677	3676	97159	5488	1	0	0	0	0	0	0	0	0	0	0	0
10844	3677	10844	3677	3676	97159	5488	1	0	0	0	0	0	0	0	0	0	0	0
16017	3677	16017	3677	3676	97159	5488	1	0	0	0	0	0	0	0	0	0	0	0
31490	3677	31490	3677	3676	97159	5488	1	0	0	0	0	0	0	0	0	0	0	0
43565	3677	43565	3677	3676	97159	5488	1	0	0	0	0	0	0	0	0	0	0	0
44212	1067	44212	1067	3676	97159	5488	1	0	0	0	0	0	0	0	0	0	0	0
45027	3677	45027	3677	3676	97159	5488	1	0	0	0	0	0	0	0	0	0	0	0
45142	3677	45142	3677	3676	97159	5488	1	0	0	0	0	0	0	0	0	0	0	0
51880	3677	51880	3677	3676	97159	5488	1	0	0	0	0	0	0	0	0	0	0	0
61777	3677	61777	3677	3676	97159	5488	1	0	0	0	0	0	0	0	0	0	0	0
61860	3677	61860	3677	3676	97159	5488	1	0	0	0	0	0	0	0	0	0	0	0
70336	3677	70336	3677	3676	97159	5488	1	0	0	0	0	0	0	0	0	0	0	0
99077	3677	99077	3677	3676	97159	5488	1	0	0	0	0	0	0	0	0	0	0	0
4003	3678	4003	3678	140097	3824	1	0	0	0	0	0	0	0	0	0	0	0	0
9378	3678	9378	3678	140097	3824	1	0	0	0	0	0	0	0	0	0	0	0	0
43138	3678	43138	3678	140097	3824	1	0	0	0	0	0	0	0	0	0	0	0	0
43139	3678	43139	3678	140097	3824	1	0	0	0	0	0	0	0	0	0	0	0	0
61749	3678	61749	3678	140097	3824	1	0	0	0	0	0	0	0	0	0	0	0	0
31490	3677	31490	3677	3676	97159	5488	1	0	0	0	0	0	0	0	0	0	0	0
31491	44877	31491	44877	5488	1	0	0	0	0	0	0	0	0	0	0	0	0	0
1990188	3682	1990188	3682	5488	1	0	0	0	0	0	0	0	0	0	0	0	0	0
1990841	3682	1990841	3682	5488	1	0	0	0	0	0	0	0	0	0	0	0	0	0
32131	3684	32131	3684	3677	3676	97159	5488	1	0	0	0	0	0	0	0	0	0	0
32356	3684	32356	3684	3677	3676	97159	5488	1	0	0	0	0	0	0	0	0	0	0
1990165	3684	1990165	3684	3677	3676	97159	5488	1	0	0	0	0	0	0	0	0	0	0
3691	42162	3691	42162	43565	3677	3676	97159	5488	1	0	0	0	0	0	0	0	0	0
3692	3690	3692	3690	3677	3676	97159	5488	1	0	0	0	0	0	0	0	0	0	0
10385	3690	10385	3690	3677	3676	97159	5488	1	0	0	0	0	0	0	0	0	0	0
30983	3690	30983	3690	3677	3676	97159	5488	1	0	0	0	0	0	0	0	0	0	0
32134	3690	32134	3690	3677	3676	97159	5488	1	0	0	0	0	0	0	0	0	0	0
44729	3690	44729	3690	3677	3676	97159	5488	1	0	0	0	0	0	0	0	0	0	0
61776	3690	61776	3690	3677	3676	97159	5488	1	0	0	0	0	0	0	0	0	0	0
97100	3690	97100	3690	3677	3676	97159	5488	1	0	0	0	0	0	0	0	0	0	0
1990837	43565	1990837	43565	3677	3676	97159	5488	1	0	0	0	0	0	0	0	0	0	0
35939	3696	35939	3696	1990837	43565	3677	3676	97159	5488	1	0	0	0	0	0	0	0	0
98847	43565	98847	43565	3677	3676	97159	5488	1	0	0	0	0	0	0	0	0	0	0
1990829	3697	1990829	3697	3677	3676	97159	5488	1	0	0	0	0	0	0	0	0	0	0
1990955	3697	1990955	3697	3677	3676	97159	5488	1	0	0	0	0	0	0	0	0	0	0
981	3700	981	3700	140110	1	0	0	0	0	0	0	0	0	0	0	0	0	0
1011	3700	1011	3700	140110	1	0	0	0	0	0	0	0	0	0	0	0	0	0
1130	3700	1130	3700	140110	1	0	0	0	0	0	0	0	0	0	0	0	0	0
1133	3700	1133	3700	140110	1	0	0	0	0	0	0	0	0	0	0	0	0	0
1144	3700	1144	3700	140110	1	0	0	0	0	0	0	0	0	0	0	0	0	0
1199	3700	1199	3700	140110	1	0	0	0	0	0	0	0	0	0	0	0	0	0
4874	3700	4874	3700	140110	1	0	0	0	0	0	0	0	0	0	0	0	0	0
34246	3700	34246	3700	140110	1	0	0	0	0	0	0	0	0	0	0	0	0	0
98531	3700	98531	3700	140110	1	0	0	0	0	0	0	0	0	0	0	0	0	0
1205	1228	1205	1228	981	3700	140110	1	0	0	0	0	0	0	0	0	0	0	0
1206	1227	1206	1227	981	3700	140110	1	0	0	0	0	0	0	0	0	0	0	0
4882	4879	4882	4879	98531	3700	140110	1	0	0	0	0	0	0	0	0	0	0	0
4883	3707	4883	3707	38023	60089	1	0	0	0	0	0	0	0	0	0	0	0	0
4884	4879	4884	4879	98531	3700	140110	1	0	0	0	0	0	0	0	0	0	0	0
17082	4879	17082	4879	98531	3700	140110	1	0	0	0	0	0	0	0	0	0	0	0
30284	3707	30284	3707	38023	60089	1	0	0	0	0	0	0	0	0	0	0	0	0
4886	3708	4886	3708	4879	98531	3700	140110	1	0	0	0	0	0	0	0	0	0	0
1105	3712	1105	3712	140110	1	0	0	0	0	0	0	0	0	0	0	0	0	0
1106	3712	1106	3712	140110	1	0	0	0	0	0	0	0	0	0	0	0	0	0
3713	3712	3713	3712	140110	1	0	0	0	0	0	0	0	0	0	0	0	0	0
3714	3712	3714	3712	140110	1	0	0	0	0	0	0	0	0	0	0	0	0	0
1128	3713	1128	3713	3712	140110	1	0	0	0	0	0	0	0	0	0	0	0	0
30374	3713	30374	3713	3712	140110	1	0	0	0	0	0	0	0	0	0	0	0	0
38049	3713	38049	3713	3712	140110	1	0	0	0	0	0	0	0	0	0	0	0	0
16989	3714	16989	3714	3712	140110	1	0	0	0	0	0	0	0	0	0	0	0	0
49	3723	49	3723	3676	97159	5488	1	0	0	0	0	0	0	0	0	0	0	0
339	3723	339	3723	3676	97159	5488	1	0	0	0	0	0	0	0	0	0	0	0
498	3723	498	3723	3676	97159	5488	1	0	0	0	0	0	0	0	0	0	0	0
1069	3723	1069	3723	3676	97159	5488	1	0	0	0	0	0	0	0	0	0	0	0
2151	3723	2151	3723	3676	97159	5488	1	0	0	0	0	0	0	0	0	0	0	0
3725	3723	3725	3723	3676	97159	5488	1	0	0	0	0	0	0	0	0	0	0	0
3727	3723	3727	3723	3676	97159	5488	1	0	0	0	0	0	0	0	0	0	0	0
3728	3723	3728	3723	3676	97159	5488	1	0	0	0	0	0	0	0	0	0	0	0
3729	3723	3729	3723	3676	97159	5488	1	0	0	0	0	0	0	0	0	0	0	0
8135	3723	8135	3723	3676	97159	5488	1	0	0	0	0	0	0	0	0	0	0	0
8312	3723	8312	3723	3676	97159	5488	1	0	0	0	0	0	0	0	0	0	0	0
17069	3723	17069	3723	3676	97159	5488	1	0	0	0	0	0	0	0	0	0	0	0
17091	3723	17091	3723	3676	97159	5488	1	0	0	0	0	0	0	0	0	0	0	0
19843	3723	19843	3723	3676	97159	5488	1	0	0	0	0	0	0	0	0	0	0	0
30515	3723	30515	3723	3676	97159	5488	1	0	0	0	0	0	0	0	0	0	0	0
33204	3723	33204	3723	3676	97159	5488	1	0	0	0	0	0	0	0	0	0	0	0
34336	3723	34336	3723	3676	97159	5488	1	0	0	0	0	0	0	0	0	0	0	0
34583	3723	34583	3723	3676	97159	5488	1	0	0	0	0	0	0	0	0	0	0	0
34584	3723	34584	3723	3676	97159	5488	1	0	0	0	0	0	0	0	0	0	0	0
35613	3723	35613	3723	3676	97159	5488	1	0	0	0	0	0	0	0	0	0	0	0
36002	3723	36002	3723	3676	97159	5488	1	0	0	0	0	0	0	0	0	0	0	0
42835	3723	42835	3723	3676	97159	5488	1	0	0	0	0	0	0	0	0	0	0	0
61752	3723	61752	3723	3676	97159	5488	1	0	0	0	0	0	0	0	0	0	0	0
61980	3723	61980	3723	3676	97159	5488	1	0	0	0	0	0	0	0	0	0	0	0
70034	3723	70034	3723	3676	97159	5488	1	0	0	0	0	0	0	0	0	0	0	0
70878	3723	70878	3723	3676	97159	5488	1	0	0	0	0	0	0	0	0	0	0	0
70883	3723	70883	3723	3676	97159	5488	1	0	0	0	0	0	0	0	0	0	0	0
71208	3723	71208	3723	3676	97159	5488	1	0	0	0	0	0	0	0	0	0	0	0
1904678	3723	1904678	3723	3676	97159	5488	1	0	0	0	0	0	0	0	0	0	0	0
1990247	3723	1990247	3723	3676	97159	5488	1	0	0	0	0	0	0	0	0	0	0	0
1990605	3723	1990605	3723	3676	97159	5488	1	0	0	0	0	0	0	0	0	0	0	0
4004	3724	4004	3724	140098	3824	1	0	0	0	0	0	0	0	0	0	0	0	0
32574	3724	32574	3724	140098	3824	1	0	0	0	0	0	0	0	0	0	0	0	0
34458	3724	34458	3724	140098	3824	1	0	0	0	0	0	0	0	0	0	0	0	0
33592	3725	33592	3725	3723	3676	97159	5488	1	0	0	0	0	0	0	0	0	0	0
34057	3725	34057	3725	3723	3676	97159	5488	1	0	0	0	0	0	0	0	0	0	0
98851	3725	98851	3725	3723	3676	97159	5488	1	0	0	0	0	0	0	0	0	0	0
2153	3727	2153	3727	3723	3676	97159	5488	1	0	0	0	0	0	0	0	0	0	0
8187	3727	8187	3727	3723	3676	97159	5488	1	0	0	0	0	0	0	0	0	0	0
33592	3725	33592	3725	3723	3676	97159	5488	1	0	0	0	0	0	0	0	0	0	0
34057	3725	34057	3725	3723	3676	97159	5488	1	0	0	0	0	0	0	0	0	0	0
70717	3727	70717	3727	3723	3676	97159	5488	1	0	0	0	0	0	0	0	0	0	0
3730	3729	3730	3729	3723	3676	97159	5488	1	0	0	0	0	0	0	0	0	0	0
30350	3729	30350	3729	3723	3676	97159	5488	1	0	0	0	0	0	0	0	0	0	0
35368	3729	35368	3729	3723	3676	97159	5488	1	0	0	0	0	0	0	0	0	0	0
48027	3729	48027	3729	3723	3676	97159	5488	1	0	0	0	0	0	0	0	0	0	0
98808	3729	98808	3729	3723	3676	97159	5488	1	0	0	0	0	0	0	0	0	0	0
1903231	3729	1903231	3729	3723	3676	97159	5488	1	0	0	0	0	0	0	0	0	0	0
1990715	3729	1990715	3729	3723	3676	97159	5488	1	0	0	0	0	0	0	0	0	0	0
1990825	3729	1990825	3729	3723	3676	97159	5488	1	0	0	0	0	0	0	0	0	0	0
35925	3730	35925	3730	3729	3723	3676	97159	5488	1	0	0	0	0	0	0	0	0	0
16149	3747	16149	3747	8079	8135	3723	3676	97159	5488	1	0	0	0	0	0	0	0	0
16150	3747	16150	3747	8079	8135	3723	3676	97159	5488	1	0	0	0	0	0	0	0	0
146	3774	146	3774	17111	16462	16818	16817	16787	3824	1	0	0	0	0	0	0	0	0
3777	3774	3777	3774	17111	16462	16818	16817	16787	3824	1	0	0	0	0	0	0	0	0
61791	3924	61791	3924	17111	16462	16818	16817	16787	3824	1	0	0	0	0	0	0	0	0
1990939	42623	1990939	42623	16887	17111	16462	16818	16817	16787	3824	1	0	0	0	0	0	0	0
3785	3779	3785	3779	8092	5515	5488	1	0	0	0	0	0	0	0	0	0	0	0
51015	3779	51015	3779	8092	5515	5488	1	0	0	0	0	0	0	0	0	0	0	0
30882	8289	30882	8289	5488	1	0	0	0	0	0	0	0	0	0	0	0	0	0
42605	42277	42605	42277	33218	5488	1	0	0	0	0	0	0	0	0	0	0	0	0
42607	42277	42607	42277	33218	5488	1	0	0	0	0	0	0	0	0	0	0	0	0
1990405	5515	1990405	5515	5488	1	0	0	0	0	0	0	0	0	0	0	0	0	0
4133	3824	4133	3824	1	0	0	0	0	0	0	0	0	0	0	0	0	0	0
9975	3824	9975	3824	1	0	0	0	0	0	0	0	0	0	0	0	0	0	0
10280	3824	10280	3824	1	0	0	0	0	0	0	0	0	0	0	0	0	0	0
16491	3824	16491	3824	1	0	0	0	0	0	0	0	0	0	0	0	0	0	0
16740	3824	16740	3824	1	0	0	0	0	0	0	0	0	0	0	0	0	0	0
16787	3824	16787	3824	1	0	0	0	0	0	0	0	0	0	0	0	0	0	0
16829	3824	16829	3824	1	0	0	0	0	0	0	0	0	0	0	0	0	0	0
16853	3824	16853	3824	1	0	0	0	0	0	0	0	0	0	0	0	0	0	0
16874	3824	16874	3824	1	0	0	0	0	0	0	0	0	0	0	0	0	0	0
32451	3824	32451	3824	1	0	0	0	0	0	0	0	0	0	0	0	0	0	0
61783	3824	61783	3824	1	0	0	0	0	0	0	0	0	0	0	0	0	0	0
140096	3824	140096	3824	1	0	0	0	0	0	0	0	0	0	0	0	0	0	0
140097	3824	140097	3824	1	0	0	0	0	0	0	0	0	0	0	0	0	0	0
140098	3824	140098	3824	1	0	0	0	0	0	0	0	0	0	0	0	0	0	0
16509	3857	16509	3857	16616	16614	16491	3824	1	0	0	0	0	0	0	0	0	0	0
34386	3867	34386	3867	8483	16769	16740	3824	1	0	0	0	0	0	0	0	0	0	0
34387	3867	34387	3867	8483	16769	16740	3824	1	0	0	0	0	0	0	0	0	0	0
4671	3880	4671	3880	51998	8276	140096	3824	1	0	0	0	0	0	0	0	0	0	0
18225	3880	18225	3880	51998	8276	140096	3824	1	0	0	0	0	0	0	0	0	0	0
18423	3880	18423	3880	51998	8276	140096	3824	1	0	0	0	0	0	0	0	0	0	0
8445	3884	8445	3884	16641	16638	16491	3824	1	0	0	0	0	0	0	0	0	0	0
43912	3884	43912	3884	16641	16638	16491	3824	1	0	0	0	0	0	0	0	0	0	0
47819	3884	47819	3884	16641	16638	16491	3824	1	0	0	0	0	0	0	0	0	0	0
47821	3884	47821	3884	16641	16638	16491	3824	1	0	0	0	0	0	0	0	0	0	0
51718	3886	51718	3886	9008	140097	3824	1	0	0	0	0	0	0	0	0	0	0	0
51719	3886	51719	3886	9008	140097	3824	1	0	0	0	0	0	0	0	0	0	0	0
51720	3886	51720	3886	9008	140097	3824	1	0	0	0	0	0	0	0	0	0	0	0
1054	3899	1054	3899	34062	97747	16779	16772	16740	3824	1	0	0	0	0	0	0	0	0
1055	3899	1055	3899	34062	97747	16779	16772	16740	3824	1	0	0	0	0	0	0	0	0
1056	3899	1056	3899	34062	97747	16779	16772	16740	3824	1	0	0	0	0	0	0	0	0
1057	3899	1057	3899	34062	97747	16779	16772	16740	3824	1	0	0	0	0	0	0	0	0
1058	3899	1058	3899	34062	97747	16779	16772	16740	3824	1	0	0	0	0	0	0	0	0
1061	3899	1061	3899	34062	97747	16779	16772	16740	3824	1	0	0	0	0	0	0	0	0
1064	3899	1064	3899	34062	97747	16779	16772	16740	3824	1	0	0	0	0	0	0	0	0
3896	3899	3896	3899	34062	97747	16779	16772	16740	3824	1	0	0	0	0	0	0	0	0
3898	3899	3898	3899	34062	97747	16779	16772	16740	3824	1	0	0	0	0	0	0	0	0
43733	3905	43733	3905	19104	140097	3824	1	0	0	0	0	0	0	0	0	0	0	0
43916	3905	43916	3905	19104	140097	3824	1	0	0	0	0	0	0	0	0	0	0	0
52820	3905	52820	3905	19104	140097	3824	1	0	0	0	0	0	0	0	0	0	0	0
52821	3905	52821	3905	19104	140097	3824	1	0	0	0	0	0	0	0	0	0	0	0
1990053	3905	1990053	3905	19104	140097	3824	1	0	0	0	0	0	0	0	0	0	0	0
52720	16888	52720	16888	4520	4536	140097	3824	1	0	0	0	0	0	0	0	0	0	0
140078	3906	140078	3906	140097	3824	1	0	0	0	0	0	0	0	0	0	0	0	0
140079	16888	140079	16888	4520	4536	140097	3824	1	0	0	0	0	0	0	0	0	0	0
140080	16889	140080	16889	4520	4536	140097	3824	1	0	0	0	0	0	0	0	0	0	0
3910	3909	3910	3909	140097	3824	1	0	0	0	0	0	0	0	0	0	0	0	0
3911	3909	3911	3909	140097	3824	1	0	0	0	0	0	0	0	0	0	0	0	0
3904	3913	3904	3913	140097	3824	1	0	0	0	0	0	0	0	0	0	0	0	0
3914	3913	3914	3913	140097	3824	1	0	0	0	0	0	0	0	0	0	0	0	0
3917	3916	3917	3916	140097	3824	1	0	0	0	0	0	0	0	0	0	0	0	0
61505	3916	61505	3916	140097	3824	1	0	0	0	0	0	0	0	0	0	0	0	0
34335	3918	34335	3918	61505	3916	140097	3824	1	0	0	0	0	0	0	0	0	0	0
61745	3924	61745	3924	17111	16462	16818	16817	16787	3824	1	0	0	0	0	0	0	0	0
61791	3924	61791	3924	17111	16462	16818	16817	16787	3824	1	0	0	0	0	0	0	0	0
3934	3933	3934	3933	19238	16814	16810	16787	3824	1	0	0	0	0	0	0	0	0	0
3935	3933	3935	3933	19238	16814	16810	16787	3824	1	0	0	0	0	0	0	0	0	0
43740	3933	43740	3933	19238	16814	16810	16787	3824	1	0	0	0	0	0	0	0	0	0
44682	3933	44682	3933	19238	16814	16810	16787	3824	1	0	0	0	0	0	0	0	0	0
61809	3953	61809	3953	16799	16798	16787	3824	1	0	0	0	0	0	0	0	0	0	0
61810	3953	61810	3953	16799	16798	16787	3824	1	0	0	0	0	0	0	0	0	0	0
50136	16655	50136	16655	16651	16491	3824	1	0	0	0	0	0	0	0	0	0	0	0
3720	3964	3720	3964	34061	140097	3824	1	0	0	0	0	0	0	0	0	0	0	0
3721	3964	3721	3964	34061	140097	3824	1	0	0	0	0	0	0	0	0	0	0	0
8891	3973	8891	3973	16899	16614	16491	3824	1	0	0	0	0	0	0	0	0	0	0
34419	3973	34419	3973	16899	16614	16491	3824	1	0	0	0	0	0	0	0	0	0	0
52852	3973	52852	3973	16899	16614	16491	3824	1	0	0	0	0	0	0	0	0	0	0
52853	3973	52853	3973	16899	16614	16491	3824	1	0	0	0	0	0	0	0	0	0	0
52854	3973	52854	3973	16899	16614	16491	3824	1	0	0	0	0	0	0	0	0	0	0
3985	16453	3985	16453	16407	16747	16746	16740	3824	1	0	0	0	0	0	0	0	0	0
42131	3993	42131	3993	16791	42578	16788	16787	3824	1	0	0	0	0	0	0	0	0	0
3853	3995	3853	3995	16627	16491	3824	1	0	0	0	0	0	0	0	0	0	0	0
4361	3995	4361	3995	16627	16491	3824	1	0	0	0	0	0	0	0	0	0	0	0
4466	3995	4466	3995	16627	16491	3824	1	0	0	0	0	0	0	0	0	0	0	0
8470	3995	8470	3995	16627	16491	3824	1	0	0	0	0	0	0	0	0	0	0	0
16937	3995	16937	3995	16627	16491	3824	1	0	0	0	0	0	0	0	0	0	0	0
70991	3995	70991	3995	16627	16491	3824	1	0	0	0	0	0	0	0	0	0	0	0
16401	3997	16401	3997	16634	16627	16491	3824	1	0	0	0	0	0	0	0	0	0	0
16402	3997	16402	3997	16634	16627	16491	3824	1	0	0	0	0	0	0	0	0	0	0
44535	3997	44535	3997	16634	16627	16491	3824	1	0	0	0	0	0	0	0	0	0	0
3726	4000	3726	4000	19239	16787	3824	1	0	0	0	0	0	0	0	0	0	0	0
3971	4000	3971	4000	19239	16787	3824	1	0	0	0	0	0	0	0	0	0	0	0
8251	4000	8251	4000	19239	16787	3824	1	0	0	0	0	0	0	0	0	0	0	0
8722	4003	8722	4003	3678	140097	3824	1	0	0	0	0	0	0	0	0	0	0	0
17116	4003	17116	4003	3678	140097	3824	1	0	0	0	0	0	0	0	0	0	0	0
36121	4003	36121	4003	3678	140097	3824	1	0	0	0	0	0	0	0	0	0	0	0
43140	4003	43140	4003	3678	140097	3824	1	0	0	0	0	0	0	0	0	0	0	0
43141	4003	43141	4003	3678	140097	3824	1	0	0	0	0	0	0	0	0	0	0	0
1990163	9378	1990163	9378	3678	140097	3824	1	0	0	0	0	0	0	0	0	0	0	0
32575	4004	32575	4004	3724	140098	3824	1	0	0	0	0	0	0	0	0	0	0	0
34459	34458	34459	34458	3724	140098	3824	1	0	0	0	0	0	0	0	0	0	0	0
90554	4012	90554	4012	43492	42623	16887	17111	16462	16818	16817	16787	3824	1	0	0	0	0	0
90555	4012	90555	4012	43492	42623	16887	17111	16462	16818	16817	16787	3824	1	0	0	0	0	0
90556	4012	90556	4012	43492	42623	16887	17111	16462	16818	16817	16787	3824	1	0	0	0	0	0
99038	4012	99038	4012	43492	42623	16887	17111	16462	16818	16817	16787	3824	1	0	0	0	0	0
8294	4016	8294	4016	9975	3824	1	0	0	0	0	0	0	0	0	0	0	0	0
4023	4022	4023	4022	16616	16614	16491	3824	1	0	0	0	0	0	0	0	0	0	0
4024	4022	4024	4022	16616	16614	16491	3824	1	0	0	0	0	0	0	0	0	0	0
4025	4022	4025	4022	16616	16614	16491	3824	1	0	0	0	0	0	0	0	0	0	0
10301	4022	10301	4022	16616	16614	16491	3824	1	0	0	0	0	0	0	0	0	0	0
33710	4022	33710	4022	16616	16614	16491	3824	1	0	0	0	0	0	0	0	0	0	0
50112	4022	50112	4022	16616	16614	16491	3824	1	0	0	0	0	0	0	0	0	0	0
52676	4022	52676	4022	16616	16614	16491	3824	1	0	0	0	0	0	0	0	0	0	0
1990362	4022	1990362	4022	16616	16614	16491	3824	1	0	0	0	0	0	0	0	0	0	0
51922	4027	51922	4027	8146	16782	16740	3824	1	0	0	0	0	0	0	0	0	0	0
8802	4029	8802	4029	16620	16903	16491	3824	1	0	0	0	0	0	0	0	0	0	0
8911	4029	8911	4029	16620	16903	16491	3824	1	0	0	0	0	0	0	0	0	0	0
8957	4029	8957	4029	16620	16903	16491	3824	1	0	0	0	0	0	0	0	0	0	0
18467	4029	18467	4029	16620	16903	16491	3824	1	0	0	0	0	0	0	0	0	0	0
18474	4029	18474	4029	16620	16903	16491	3824	1	0	0	0	0	0	0	0	0	0	0
18479	4029	18479	4029	16620	16903	16491	3824	1	0	0	0	0	0	0	0	0	0	0
18484	4029	18484	4029	16620	16903	16491	3824	1	0	0	0	0	0	0	0	0	0	0
18485	4029	18485	4029	16620	16903	16491	3824	1	0	0	0	0	0	0	0	0	0	0
19108	4029	19108	4029	16620	16903	16491	3824	1	0	0	0	0	0	0	0	0	0	0
19145	4029	19145	4029	16620	16903	16491	3824	1	0	0	0	0	0	0	0	0	0	0
33723	4029	33723	4029	16620	16903	16491	3824	1	0	0	0	0	0	0	0	0	0	0
34520	4029	34520	4029	16620	16903	16491	3824	1	0	0	0	0	0	0	0	0	0	0
34530	4029	34530	4029	16620	16903	16491	3824	1	0	0	0	0	0	0	0	0	0	0
47106	4029	47106	4029	16620	16903	16491	3824	1	0	0	0	0	0	0	0	0	0	0
47107	4029	47107	4029	16620	16903	16491	3824	1	0	0	0	0	0	0	0	0	0	0
47551	4029	47551	4029	16620	16903	16491	3824	1	0	0	0	0	0	0	0	0	0	0
50061	4029	50061	4029	16620	16903	16491	3824	1	0	0	0	0	0	0	0	0	0	0
50569	4029	50569	4029	16620	16903	16491	3824	1	0	0	0	0	0	0	0	0	0	0
52814	4029	52814	4029	16620	16903	16491	3824	1	0	0	0	0	0	0	0	0	0	0
19115	4030	19115	4030	16620	16903	16491	3824	1	0	0	0	0	0	0	0	0	0	0
50269	4030	50269	4030	16620	16903	16491	3824	1	0	0	0	0	0	0	0	0	0	0
18488	4031	18488	4031	16623	16903	16491	3824	1	0	0	0	0	0	0	0	0	0	0
32866	4032	32866	4032	8106	4033	16616	16614	16491	3824	1	0	0	0	0	0	0	0	0
32867	4032	32867	4032	8106	4033	16616	16614	16491	3824	1	0	0	0	0	0	0	0	0
8106	4033	8106	4033	16616	16614	16491	3824	1	0	0	0	0	0	0	0	0	0	0
50236	4033	50236	4033	16616	16614	16491	3824	1	0	0	0	0	0	0	0	0	0	0
18110	35173	18110	35173	4672	140096	3824	1	0	0	0	0	0	0	0	0	0	0	0
36467	4058	36467	4058	16831	16830	16829	3824	1	0	0	0	0	0	0	0	0	0	0
36468	4058	36468	4058	16831	16830	16829	3824	1	0	0	0	0	0	0	0	0	0	0
36469	4058	36469	4058	16831	16830	16829	3824	1	0	0	0	0	0	0	0	0	0	0
52654	4084	52654	4084	8483	16769	16740	3824	1	0	0	0	0	0	0	0	0	0	0
52655	4084	52655	4084	8483	16769	16740	3824	1	0	0	0	0	0	0	0	0	0	0
52656	4084	52656	4084	8483	16769	16740	3824	1	0	0	0	0	0	0	0	0	0	0
36263	4097	36263	4097	16682	16679	16491	3824	1	0	0	0	0	0	0	0	0	0	0
36264	4097	36264	4097	16682	16679	16491	3824	1	0	0	0	0	0	0	0	0	0	0
3990	4104	3990	4104	52689	16788	16787	3824	1	0	0	0	0	0	0	0	0	0	0
4113	4112	4113	4112	8081	42578	16788	16787	3824	1	0	0	0	0	0	0	0	0	0
4114	4112	4114	4112	8081	42578	16788	16787	3824	1	0	0	0	0	0	0	0	0	0
8663	4112	8663	4112	8081	42578	16788	16787	3824	1	0	0	0	0	0	0	0	0	0
4115	4114	4115	4114	4112	8081	42578	16788	16787	3824	1	0	0	0	0	0	0	0	0
4116	4114	4116	4114	4112	8081	42578	16788	16787	3824	1	0	0	0	0	0	0	0	0
4117	4114	4117	4114	4112	8081	42578	16788	16787	3824	1	0	0	0	0	0	0	0	0
4118	4114	4118	4114	4112	8081	42578	16788	16787	3824	1	0	0	0	0	0	0	0	0
4119	4114	4119	4114	4112	8081	42578	16788	16787	3824	1	0	0	0	0	0	0	0	0
4120	4114	4120	4114	4112	8081	42578	16788	16787	3824	1	0	0	0	0	0	0	0	0
47555	4114	47555	4114	4112	8081	42578	16788	16787	3824	1	0	0	0	0	0	0	0	0
36430	4127	36430	4127	50145	16776	16772	16740	3824	1	0	0	0	0	0	0	0	0	0
36431	4127	36431	4127	50145	16776	16772	16740	3824	1	0	0	0	0	0	0	0	0	0
90523	4128	90523	4128	16653	16651	16491	3824	1	0	0	0	0	0	0	0	0	0	0
90524	4128	90524	4128	16653	16651	16491	3824	1	0	0	0	0	0	0	0	0	0	0
4134	16758	4134	16758	16757	16740	3824	1	0	0	0	0	0	0	0	0	0	0	0
4135	4133	4135	4133	3824	1	0	0	0	0	0	0	0	0	0	0	0	0	0
19156	4133	19156	4133	3824	1	0	0	0	0	0	0	0	0	0	0	0	0	0
4158	16634	4158	16634	16627	16491	3824	1	0	0	0	0	0	0	0	0	0	0	0
1990663	4152	1990663	4152	16635	16627	16491	3824	1	0	0	0	0	0	0	0	0	0	0
4190	4175	4190	4175	70011	8233	140096	3824	1	0	0	0	0	0	0	0	0	0	0
4197	8234	4197	8234	70011	8233	140096	3824	1	0	0	0	0	0	0	0	0	0	0
4222	8237	4222	8237	70011	8233	140096	3824	1	0	0	0	0	0	0	0	0	0	0
4252	8236	4252	8236	70011	8233	140096	3824	1	0	0	0	0	0	0	0	0	0	0
4298	4175	4298	4175	70011	8233	140096	3824	1	0	0	0	0	0	0	0	0	0	0
61785	4175	61785	4175	70011	8233	140096	3824	1	0	0	0	0	0	0	0	0	0	0
70007	4175	70007	4175	70011	8233	140096	3824	1	0	0	0	0	0	0	0	0	0	0
8239	4177	8239	4177	8238	70011	8233	140096	3824	1	0	0	0	0	0	0	0	0	0
45148	34701	45148	34701	8238	70011	8233	140096	3824	1	0	0	0	0	0	0	0	0	0
70005	70004	70005	70004	8234	70011	8233	140096	3824	1	0	0	0	0	0	0	0	0	0
70006	8235	70006	8235	8237	70011	8233	140096	3824	1	0	0	0	0	0	0	0	0	0
70009	70008	70009	70008	8236	70011	8233	140096	3824	1	0	0	0	0	0	0	0	0	0
4181	8235	4181	8235	8237	70011	8233	140096	3824	1	0	0	0	0	0	0	0	0	0
4185	70008	4185	70008	8236	70011	8233	140096	3824	1	0	0	0	0	0	0	0	0	0
16807	70004	16807	70004	8234	70011	8233	140096	3824	1	0	0	0	0	0	0	0	0	0
9046	4181	9046	4181	8235	8237	70011	8233	140096	3824	1	0	0	0	0	0	0	0	0
61473	4181	61473	4181	8235	8237	70011	8233	140096	3824	1	0	0	0	0	0	0	0	0
102274	4181	102274	4181	8235	8237	70011	8233	140096	3824	1	0	0	0	0	0	0	0	0
9002	4185	9002	4185	70008	8236	70011	8233	140096	3824	1	0	0	0	0	0	0	0	0
71972	4185	71972	4185	70008	8236	70011	8233	140096	3824	1	0	0	0	0	0	0	0	0
42500	4190	42500	4190	4175	70011	8233	140096	3824	1	0	0	0	0	0	0	0	0	0
1902944	4190	1902944	4190	4175	70011	8233	140096	3824	1	0	0	0	0	0	0	0	0	0
4198	4197	4198	4197	8234	70011	8233	140096	3824	1	0	0	0	0	0	0	0	0	0
70137	4197	70137	4197	8234	70011	8233	140096	3824	1	0	0	0	0	0	0	0	0	0
97153	4197	97153	4197	8234	70011	8233	140096	3824	1	0	0	0	0	0	0	0	0	0
97299	4197	97299	4197	8234	70011	8233	140096	3824	1	0	0	0	0	0	0	0	0	0
1902945	4222	1902945	4222	8237	70011	8233	140096	3824	1	0	0	0	0	0	0	0	0	0
8096	4301	8096	4301	16803	16801	16787	3824	1	0	0	0	0	0	0	0	0	0	0
18742	4301	18742	4301	16803	16801	16787	3824	1	0	0	0	0	0	0	0	0	0	0
18744	4301	18744	4301	16803	16801	16787	3824	1	0	0	0	0	0	0	0	0	0	0
18745	4301	18745	4301	16803	16801	16787	3824	1	0	0	0	0	0	0	0	0	0	0
19118	4301	19118	4301	16803	16801	16787	3824	1	0	0	0	0	0	0	0	0	0	0
52794	4308	52794	4308	16997	4553	16798	16787	3824	1	0	0	0	0	0	0	0	0	0
52795	4308	52795	4308	16997	4553	16798	16787	3824	1	0	0	0	0	0	0	0	0	0
52796	4308	52796	4308	16997	4553	16798	16787	3824	1	0	0	0	0	0	0	0	0	0
4310	4311	4310	4311	4659	16765	16740	3824	1	0	0	0	0	0	0	0	0	0	0
8495	4311	8495	4311	4659	16765	16740	3824	1	0	0	0	0	0	0	0	0	0	0
51996	4311	51996	4311	4659	16765	16740	3824	1	0	0	0	0	0	0	0	0	0	0
4313	16418	4313	16418	16407	16747	16746	16740	3824	1	0	0	0	0	0	0	0	0	0
4314	16419	4314	16419	16417	16747	16746	16740	3824	1	0	0	0	0	0	0	0	0	0
4315	4312	4315	4312	16747	16746	16740	3824	1	0	0	0	0	0	0	0	0	0	0
4316	4312	4316	4312	16747	16746	16740	3824	1	0	0	0	0	0	0	0	0	0	0
4317	4312	4317	4312	16747	16746	16740	3824	1	0	0	0	0	0	0	0	0	0	0
4318	4312	4318	4312	16747	16746	16740	3824	1	0	0	0	0	0	0	0	0	0	0
4319	4312	4319	4312	16747	16746	16740	3824	1	0	0	0	0	0	0	0	0	0	0
9922	4312	9922	4312	16747	16746	16740	3824	1	0	0	0	0	0	0	0	0	0	0
10281	4312	10281	4312	16747	16746	16740	3824	1	0	0	0	0	0	0	0	0	0	0
16297	4312	16297	4312	16747	16746	16740	3824	1	0	0	0	0	0	0	0	0	0	0
51266	4325	51266	4325	16829	3824	1	0	0	0	0	0	0	0	0	0	0	0	0
16767	4337	16767	4337	4659	16765	16740	3824	1	0	0	0	0	0	0	0	0	0	0
43888	2094	43888	2094	4659	16765	16740	3824	1	0	0	0	0	0	0	0	0	0	0
8876	16901	8876	16901	16614	16491	3824	1	0	0	0	0	0	0	0	0	0	0	0
47936	4344	47936	4344	16614	16491	3824	1	0	0	0	0	0	0	0	0	0	0	0
4352	4353	4352	4353	16639	16638	16491	3824	1	0	0	0	0	0	0	0	0	0	0
4354	4353	4354	4353	16639	16638	16491	3824	1	0	0	0	0	0	0	0	0	0	0
52590	4368	52590	4368	16901	16614	16491	3824	1	0	0	0	0	0	0	0	0	0	0
4377	4376	4377	4376	30	16758	16757	16740	3824	1	0	0	0	0	0	0	0	0	0
4378	4376	4378	4376	30	16758	16757	16740	3824	1	0	0	0	0	0	0	0	0	0
33164	9	33164	9	30	16758	16757	16740	3824	1	0	0	0	0	0	0	0	0	0
3678	140097	3678	140097	3824	1	0	0	0	0	0	0	0	0	0	0	0	0	0
3679	140097	3679	140097	3824	1	0	0	0	0	0	0	0	0	0	0	0	0	0
3724	140098	3724	140098	3824	1	0	0	0	0	0	0	0	0	0	0	0	0	0
33677	140097	33677	140097	3824	1	0	0	0	0	0	0	0	0	0	0	0	0	0
70035	4386	70035	4386	17111	16462	16818	16817	16787	3824	1	0	0	0	0	0	0	0	0
4340	4396	4340	4396	16773	16772	16740	3824	1	0	0	0	0	0	0	0	0	0	0
8865	4396	8865	4396	16773	16772	16740	3824	1	0	0	0	0	0	0	0	0	0	0
19158	4396	19158	4396	16773	16772	16740	3824	1	0	0	0	0	0	0	0	0	0	0
10484	4402	10484	4402	61733	34212	8080	16407	16747	16746	16740	3824	1	0	0	0	0	0	0
10485	4402	10485	4402	61733	34212	8080	16407	16747	16746	16740	3824	1	0	0	0	0	0	0
43998	4402	43998	4402	61733	34212	8080	16407	16747	16746	16740	3824	1	0	0	0	0	0	0
44013	4402	44013	4402	61733	34212	8080	16407	16747	16746	16740	3824	1	0	0	0	0	0	0
17136	34979	17136	34979	33558	140096	3824	1	0	0	0	0	0	0	0	0	0	0	0
31078	4407	31078	4407	33558	140096	3824	1	0	0	0	0	0	0	0	0	0	0	0
32129	4407	32129	4407	33558	140096	3824	1	0	0	0	0	0	0	0	0	0	0	0
34739	4407	34739	4407	33558	140096	3824	1	0	0	0	0	0	0	0	0	0	0	0
45129	4407	45129	4407	33558	140096	3824	1	0	0	0	0	0	0	0	0	0	0	0
1990162	4407	1990162	4407	33558	140096	3824	1	0	0	0	0	0	0	0	0	0	0	0
52826	4446	52826	4446	52745	16791	42578	16788	16787	3824	1	0	0	0	0	0	0	0	0
4449	4448	4449	4448	16616	16614	16491	3824	1	0	0	0	0	0	0	0	0	0	0
4450	4448	4450	4448	16616	16614	16491	3824	1	0	0	0	0	0	0	0	0	0	0
4458	16898	4458	16898	16614	16491	3824	1	0	0	0	0	0	0	0	0	0	0	0
4459	16616	4459	16616	16614	16491	3824	1	0	0	0	0	0	0	0	0	0	0	0
4460	16898	4460	16898	16614	16491	3824	1	0	0	0	0	0	0	0	0	0	0	0
8720	16616	8720	16616	16614	16491	3824	1	0	0	0	0	0	0	0	0	0	0	0
8908	4463	8908	4463	16803	16801	16787	3824	1	0	0	0	0	0	0	0	0	0	0
17099	4466	17099	4466	3995	16627	16491	3824	1	0	0	0	0	0	0	0	0	0	0
90432	4467	90432	4467	16405	16877	16874	3824	1	0	0	0	0	0	0	0	0	0	0
90433	4467	90433	4467	16405	16877	16874	3824	1	0	0	0	0	0	0	0	0	0	0
90434	4467	90434	4467	16405	16877	16874	3824	1	0	0	0	0	0	0	0	0	0	0
4471	4470	4471	4470	16615	16614	16491	3824	1	0	0	0	0	0	0	0	0	0	0
4473	4470	4473	4470	16615	16614	16491	3824	1	0	0	0	0	0	0	0	0	0	0
16619	4470	16619	4470	16615	16614	16491	3824	1	0	0	0	0	0	0	0	0	0	0
19726	4495	19726	4495	16616	16614	16491	3824	1	0	0	0	0	0	0	0	0	0	0
19727	4495	19727	4495	16616	16614	16491	3824	1	0	0	0	0	0	0	0	0	0	0
8389	16705	8389	16705	16491	3824	1	0	0	0	0	0	0	0	0	0	0	0	0
8391	16705	8391	16705	16491	3824	1	0	0	0	0	0	0	0	0	0	0	0	0
8394	4497	8394	4497	16491	3824	1	0	0	0	0	0	0	0	0	0	0	0	0
8395	4497	8395	4497	16491	3824	1	0	0	0	0	0	0	0	0	0	0	0	0
8399	16705	8399	16705	16491	3824	1	0	0	0	0	0	0	0	0	0	0	0	0
8401	16705	8401	16705	16491	3824	1	0	0	0	0	0	0	0	0	0	0	0	0
8403	16705	8403	16705	16491	3824	1	0	0	0	0	0	0	0	0	0	0	0	0
10291	4497	10291	4497	16491	3824	1	0	0	0	0	0	0	0	0	0	0	0	0
16703	16701	16703	16701	16491	3824	1	0	0	0	0	0	0	0	0	0	0	0	0
16709	16705	16709	16705	16491	3824	1	0	0	0	0	0	0	0	0	0	0	0	0
16712	16705	16712	16705	16491	3824	1	0	0	0	0	0	0	0	0	0	0	0	0
16713	16705	16713	16705	16491	3824	1	0	0	0	0	0	0	0	0	0	0	0	0
16714	16705	16714	16705	16491	3824	1	0	0	0	0	0	0	0	0	0	0	0	0
16715	16705	16715	16705	16491	3824	1	0	0	0	0	0	0	0	0	0	0	0	0
16716	16705	16716	16705	16491	3824	1	0	0	0	0	0	0	0	0	0	0	0	0
18529	16646	18529	16646	16645	16491	3824	1	0	0	0	0	0	0	0	0	0	0	0
18591	16705	18591	16705	16491	3824	1	0	0	0	0	0	0	0	0	0	0	0	0
18592	16705	18592	16705	16491	3824	1	0	0	0	0	0	0	0	0	0	0	0	0
18593	16705	18593	16705	16491	3824	1	0	0	0	0	0	0	0	0	0	0	0	0
18594	16705	18594	16705	16491	3824	1	0	0	0	0	0	0	0	0	0	0	0	0
18595	16705	18595	16705	16491	3824	1	0	0	0	0	0	0	0	0	0	0	0	0
18597	16705	18597	16705	16491	3824	1	0	0	0	0	0	0	0	0	0	0	0	0
18599	16705	18599	16705	16491	3824	1	0	0	0	0	0	0	0	0	0	0	0	0
18679	16705	18679	16705	16491	3824	1	0	0	0	0	0	0	0	0	0	0	0	0
18690	16705	18690	16705	16491	3824	1	0	0	0	0	0	0	0	0	0	0	0	0
19135	16705	19135	16705	16491	3824	1	0	0	0	0	0	0	0	0	0	0	0	0
30344	16705	30344	16705	16491	3824	1	0	0	0	0	0	0	0	0	0	0	0	0
31172	4497	31172	4497	16491	3824	1	0	0	0	0	0	0	0	0	0	0	0	0
42411	4497	42411	4497	16491	3824	1	0	0	0	0	0	0	0	0	0	0	0	0
45289	4497	45289	4497	16491	3824	1	0	0	0	0	0	0	0	0	0	0	0	0
46409	4497	46409	4497	16491	3824	1	0	0	0	0	0	0	0	0	0	0	0	0
46424	16651	46424	16651	16491	3824	1	0	0	0	0	0	0	0	0	0	0	0	0
47096	16705	47096	16705	16491	3824	1	0	0	0	0	0	0	0	0	0	0	0	0
47097	16705	47097	16705	16491	3824	1	0	0	0	0	0	0	0	0	0	0	0	0
47546	16705	47546	16705	16491	3824	1	0	0	0	0	0	0	0	0	0	0	0	0
47563	16705	47563	16705	16491	3824	1	0	0	0	0	0	0	0	0	0	0	0	0
47882	16705	47882	16705	16491	3824	1	0	0	0	0	0	0	0	0	0	0	0	0
50056	16705	50056	16705	16491	3824	1	0	0	0	0	0	0	0	0	0	0	0	0
50212	16705	50212	16705	16491	3824	1	0	0	0	0	0	0	0	0	0	0	0	0
50214	16705	50214	16705	16491	3824	1	0	0	0	0	0	0	0	0	0	0	0	0
50292	16705	50292	16705	16491	3824	1	0	0	0	0	0	0	0	0	0	0	0	0
50381	16705	50381	16705	16491	3824	1	0	0	0	0	0	0	0	0	0	0	0	0
50603	16705	50603	16705	16491	3824	1	0	0	0	0	0	0	0	0	0	0	0	0
52608	4497	52608	4497	16491	3824	1	0	0	0	0	0	0	0	0	0	0	0	0
52609	4497	52609	4497	16491	3824	1	0	0	0	0	0	0	0	0	0	0	0	0
52610	4497	52610	4497	16491	3824	1	0	0	0	0	0	0	0	0	0	0	0	0
52611	4497	52611	4497	16491	3824	1	0	0	0	0	0	0	0	0	0	0	0	0
52612	4497	52612	4497	16491	3824	1	0	0	0	0	0	0	0	0	0	0	0	0
52613	4497	52613	4497	16491	3824	1	0	0	0	0	0	0	0	0	0	0	0	0
52694	4497	52694	4497	16491	3824	1	0	0	0	0	0	0	0	0	0	0	0	0
52722	4497	52722	4497	16491	3824	1	0	0	0	0	0	0	0	0	0	0	0	0
71614	16705	71614	16705	16491	3824	1	0	0	0	0	0	0	0	0	0	0	0	0
72374	16705	72374	16705	16491	3824	1	0	0	0	0	0	0	0	0	0	0	0	0
80014	4497	80014	4497	16491	3824	1	0	0	0	0	0	0	0	0	0	0	0	0
97259	4497	97259	4497	16491	3824	1	0	0	0	0	0	0	0	0	0	0	0	0
4519	4518	4519	4518	16788	16787	3824	1	0	0	0	0	0	0	0	0	0	0	0
4527	4518	4527	4518	16788	16787	3824	1	0	0	0	0	0	0	0	0	0	0	0
4536	140097	4536	140097	3824	1	0	0	0	0	0	0	0	0	0	0	0	0	0
4537	140097	4537	140097	3824	1	0	0	0	0	0	0	0	0	0	0	0	0	0
4540	140098	4540	140098	3824	1	0	0	0	0	0	0	0	0	0	0	0	0	0
8857	4518	8857	4518	16788	16787	3824	1	0	0	0	0	0	0	0	0	0	0	0
8946	4518	8946	4518	16788	16787	3824	1	0	0	0	0	0	0	0	0	0	0	0
4520	4536	4520	4536	140097	3824	1	0	0	0	0	0	0	0	0	0	0	0	0
4521	4540	4521	4540	140098	3824	1	0	0	0	0	0	0	0	0	0	0	0	0
16893	4519	16893	4519	4518	16788	16787	3824	1	0	0	0	0	0	0	0	0	0	0
16894	4519	16894	4519	4518	16788	16787	3824	1	0	0	0	0	0	0	0	0	0	0
14	4520	14	4520	4536	140097	3824	1	0	0	0	0	0	0	0	0	0	0	0
9381	4520	9381	4520	4536	140097	3824	1	0	0	0	0	0	0	0	0	0	0	0
15666	4520	15666	4520	4536	140097	3824	1	0	0	0	0	0	0	0	0	0	0	0
16888	4520	16888	4520	4536	140097	3824	1	0	0	0	0	0	0	0	0	0	0	0
16889	4520	16889	4520	4536	140097	3824	1	0	0	0	0	0	0	0	0	0	0	0
16890	4520	16890	4520	4536	140097	3824	1	0	0	0	0	0	0	0	0	0	0	0
43765	4520	43765	4520	4536	140097	3824	1	0	0	0	0	0	0	0	0	0	0	0
44824	4520	44824	4520	4536	140097	3824	1	0	0	0	0	0	0	0	0	0	0	0
48256	4520	48256	4520	4536	140097	3824	1	0	0	0	0	0	0	0	0	0	0	0
1990238	4520	1990238	4520	4536	140097	3824	1	0	0	0	0	0	0	0	0	0	0	0
16891	4521	16891	4521	4540	140098	3824	1	0	0	0	0	0	0	0	0	0	0	0
16892	4521	16892	4521	4540	140098	3824	1	0	0	0	0	0	0	0	0	0	0	0
39594	4521	39594	4521	4540	140098	3824	1	0	0	0	0	0	0	0	0	0	0	0
16443	4525	16443	4525	32296	4540	140098	3824	1	0	0	0	0	0	0	0	0	0	0
4528	4527	4528	4527	4518	16788	16787	3824	1	0	0	0	0	0	0	0	0	0	0
4529	4536	4529	4536	140097	3824	1	0	0	0	0	0	0	0	0	0	0	0	0
4532	4540	4532	4540	140098	3824	1	0	0	0	0	0	0	0	0	0	0	0	0
8408	4527	8408	4527	4518	16788	16787	3824	1	0	0	0	0	0	0	0	0	0	0
8409	4527	8409	4527	4518	16788	16787	3824	1	0	0	0	0	0	0	0	0	0	0
16796	4527	16796	4527	4518	16788	16787	3824	1	0	0	0	0	0	0	0	0	0	0
16797	4527	16797	4527	4518	16788	16787	3824	1	0	0	0	0	0	0	0	0	0	0
8858	4529	8858	4529	4536	140097	3824	1	0	0	0	0	0	0	0	0	0	0	0
16895	4529	16895	4529	4536	140097	3824	1	0	0	0	0	0	0	0	0	0	0	0
16896	4532	16896	4532	4540	140098	3824	1	0	0	0	0	0	0	0	0	0	0	0
16897	4532	16897	4532	4540	140098	3824	1	0	0	0	0	0	0	0	0	0	0	0
4520	4536	4520	4536	140097	3824	1	0	0	0	0	0	0	0	0	0	0	0	0
4529	4536	4529	4536	140097	3824	1	0	0	0	0	0	0	0	0	0	0	0	0
34610	4536	34610	4536	140097	3824	1	0	0	0	0	0	0	0	0	0	0	0	0
171	4540	171	4540	140098	3824	1	0	0	0	0	0	0	0	0	0	0	0	0
4521	4540	4521	4540	140098	3824	1	0	0	0	0	0	0	0	0	0	0	0	0
4532	4540	4532	4540	140098	3824	1	0	0	0	0	0	0	0	0	0	0	0	0
4549	140101	4549	140101	140098	3824	1	0	0	0	0	0	0	0	0	0	0	0	0
8995	4540	8995	4540	140098	3824	1	0	0	0	0	0	0	0	0	0	0	0	0
8996	4540	8996	4540	140098	3824	1	0	0	0	0	0	0	0	0	0	0	0	0
8997	4540	8997	4540	140098	3824	1	0	0	0	0	0	0	0	0	0	0	0	0
32296	4540	32296	4540	140098	3824	1	0	0	0	0	0	0	0	0	0	0	0	0
34611	4540	34611	4540	140098	3824	1	0	0	0	0	0	0	0	0	0	0	0	0
46589	4540	46589	4540	140098	3824	1	0	0	0	0	0	0	0	0	0	0	0	0
213	4549	213	4549	140101	140098	3824	1	0	0	0	0	0	0	0	0	0	0	0
4526	4549	4526	4549	140101	140098	3824	1	0	0	0	0	0	0	0	0	0	0	0
210	4551	210	4551	16462	16818	16817	16787	3824	1	0	0	0	0	0	0	0	0	0
8796	4551	8796	4551	16462	16818	16817	16787	3824	1	0	0	0	0	0	0	0	0	0
10943	4551	10943	4551	16462	16818	16817	16787	3824	1	0	0	0	0	0	0	0	0	0
34431	4551	34431	4551	16462	16818	16817	16787	3824	1	0	0	0	0	0	0	0	0	0
34432	4551	34432	4551	16462	16818	16817	16787	3824	1	0	0	0	0	0	0	0	0	0
35529	4551	35529	4551	16462	16818	16817	16787	3824	1	0	0	0	0	0	0	0	0	0
47710	4551	47710	4551	16462	16818	16817	16787	3824	1	0	0	0	0	0	0	0	0	0
47884	4551	47884	4551	16462	16818	16817	16787	3824	1	0	0	0	0	0	0	0	0	0
16	4553	16	4553	16798	16787	3824	1	0	0	0	0	0	0	0	0	0	0	0
3796	61783	3796	61783	3824	1	0	0	0	0	0	0	0	0	0	0	0	0	0
3940	4553	3940	4553	16798	16787	3824	1	0	0	0	0	0	0	0	0	0	0	0
4336	4553	4336	4553	16798	16787	3824	1	0	0	0	0	0	0	0	0	0	0	0
4348	4553	4348	4553	16798	16787	3824	1	0	0	0	0	0	0	0	0	0	0	0
4564	4553	4564	4553	16798	16787	3824	1	0	0	0	0	0	0	0	0	0	0	0
4566	4553	4566	4553	16798	16787	3824	1	0	0	0	0	0	0	0	0	0	0	0
4568	4553	4568	4553	16798	16787	3824	1	0	0	0	0	0	0	0	0	0	0	0
4649	4553	4649	4553	16798	16787	3824	1	0	0	0	0	0	0	0	0	0	0	0
4650	4553	4650	4553	16798	16787	3824	1	0	0	0	0	0	0	0	0	0	0	0
8810	4553	8810	4553	16798	16787	3824	1	0	0	0	0	0	0	0	0	0	0	0
10303	4553	10303	4553	16798	16787	3824	1	0	0	0	0	0	0	0	0	0	0	0
15923	4553	15923	4553	16798	16787	3824	1	0	0	0	0	0	0	0	0	0	0	0
15925	4553	15925	4553	16798	16787	3824	1	0	0	0	0	0	0	0	0	0	0	0
15926	4553	15926	4553	16798	16787	3824	1	0	0	0	0	0	0	0	0	0	0	0
15927	4553	15927	4553	16798	16787	3824	1	0	0	0	0	0	0	0	0	0	0	0
15928	4553	15928	4553	16798	16787	3824	1	0	0	0	0	0	0	0	0	0	0	0
15929	4553	15929	4553	16798	16787	3824	1	0	0	0	0	0	0	0	0	0	0	0
16160	4553	16160	4553	16798	16787	3824	1	0	0	0	0	0	0	0	0	0	0	0
16162	4553	16162	4553	16798	16787	3824	1	0	0	0	0	0	0	0	0	0	0	0
16977	4553	16977	4553	16798	16787	3824	1	0	0	0	0	0	0	0	0	0	0	0
16997	4553	16997	4553	16798	16787	3824	1	0	0	0	0	0	0	0	0	0	0	0
17041	4553	17041	4553	16798	16787	3824	1	0	0	0	0	0	0	0	0	0	0	0
17042	4553	17042	4553	16798	16787	3824	1	0	0	0	0	0	0	0	0	0	0	0
19137	4553	19137	4553	16798	16787	3824	1	0	0	0	0	0	0	0	0	0	0	0
19156	4133	19156	4133	3824	1	0	0	0	0	0	0	0	0	0	0	0	0	0
30305	4553	30305	4553	16798	16787	3824	1	0	0	0	0	0	0	0	0	0	0	0
30596	4553	30596	4553	16798	16787	3824	1	0	0	0	0	0	0	0	0	0	0	0
31216	4553	31216	4553	16798	16787	3824	1	0	0	0	0	0	0	0	0	0	0	0
31219	4553	31219	4553	16798	16787	3824	1	0	0	0	0	0	0	0	0	0	0	0
33904	4553	33904	4553	16798	16787	3824	1	0	0	0	0	0	0	0	0	0	0	0
33906	4553	33906	4553	16798	16787	3824	1	0	0	0	0	0	0	0	0	0	0	0
33907	4553	33907	4553	16798	16787	3824	1	0	0	0	0	0	0	0	0	0	0	0
33908	4553	33908	4553	16798	16787	3824	1	0	0	0	0	0	0	0	0	0	0	0
33909	4553	33909	4553	16798	16787	3824	1	0	0	0	0	0	0	0	0	0	0	0
33910	4553	33910	4553	16798	16787	3824	1	0	0	0	0	0	0	0	0	0	0	0
33911	4553	33911	4553	16798	16787	3824	1	0	0	0	0	0	0	0	0	0	0	0
33912	4553	33912	4553	16798	16787	3824	1	0	0	0	0	0	0	0	0	0	0	0
33916	4553	33916	4553	16798	16787	3824	1	0	0	0	0	0	0	0	0	0	0	0
33917	4553	33917	4553	16798	16787	3824	1	0	0	0	0	0	0	0	0	0	0	0
33918	4553	33918	4553	16798	16787	3824	1	0	0	0	0	0	0	0	0	0	0	0
33922	4553	33922	4553	16798	16787	3824	1	0	0	0	0	0	0	0	0	0	0	0
33923	4553	33923	4553	16798	16787	3824	1	0	0	0	0	0	0	0	0	0	0	0
33924	4553	33924	4553	16798	16787	3824	1	0	0	0	0	0	0	0	0	0	0	0
33925	4553	33925	4553	16798	16787	3824	1	0	0	0	0	0	0	0	0	0	0	0
33926	140103	33926	140103	140096	3824	1	0	0	0	0	0	0	0	0	0	0	0	0
33927	4553	33927	4553	16798	16787	3824	1	0	0	0	0	0	0	0	0	0	0	0
33928	4553	33928	4553	16798	16787	3824	1	0	0	0	0	0	0	0	0	0	0	0
33934	4553	33934	4553	16798	16787	3824	1	0	0	0	0	0	0	0	0	0	0	0
33936	4553	33936	4553	16798	16787	3824	1	0	0	0	0	0	0	0	0	0	0	0
33937	4553	33937	4553	16798	16787	3824	1	0	0	0	0	0	0	0	0	0	0	0
33939	4553	33939	4553	16798	16787	3824	1	0	0	0	0	0	0	0	0	0	0	0
33942	4553	33942	4553	16798	16787	3824	1	0	0	0	0	0	0	0	0	0	0	0
33944	4553	33944	4553	16798	16787	3824	1	0	0	0	0	0	0	0	0	0	0	0
33945	4553	33945	4553	16798	16787	3824	1	0	0	0	0	0	0	0	0	0	0	0
33948	4553	33948	4553	16798	16787	3824	1	0	0	0	0	0	0	0	0	0	0	0
33949	4553	33949	4553	16798	16787	3824	1	0	0	0	0	0	0	0	0	0	0	0
33951	4553	33951	4553	16798	16787	3824	1	0	0	0	0	0	0	0	0	0	0	0
33952	4553	33952	4553	16798	16787	3824	1	0	0	0	0	0	0	0	0	0	0	0
33953	4553	33953	4553	16798	16787	3824	1	0	0	0	0	0	0	0	0	0	0	0
33954	4553	33954	4553	16798	16787	3824	1	0	0	0	0	0	0	0	0	0	0	0
33957	4553	33957	4553	16798	16787	3824	1	0	0	0	0	0	0	0	0	0	0	0
36237	4553	36237	4553	16798	16787	3824	1	0	0	0	0	0	0	0	0	0	0	0
42972	4553	42972	4553	16798	16787	3824	1	0	0	0	0	0	0	0	0	0	0	0
43897	4553	43897	4553	16798	16787	3824	1	0	0	0	0	0	0	0	0	0	0	0
46556	4553	46556	4553	16798	16787	3824	1	0	0	0	0	0	0	0	0	0	0	0
46558	4553	46558	4553	16798	16787	3824	1	0	0	0	0	0	0	0	0	0	0	0
46559	4553	46559	4553	16798	16787	3824	1	0	0	0	0	0	0	0	0	0	0	0
46574	4553	46574	4553	16798	16787	3824	1	0	0	0	0	0	0	0	0	0	0	0
47403	4553	47403	4553	16798	16787	3824	1	0	0	0	0	0	0	0	0	0	0	0
47404	4553	47404	4553	16798	16787	3824	1	0	0	0	0	0	0	0	0	0	0	0
47701	4553	47701	4553	16798	16787	3824	1	0	0	0	0	0	0	0	0	0	0	0
47798	4553	47798	4553	16798	16787	3824	1	0	0	0	0	0	0	0	0	0	0	0
47853	4553	47853	4553	16798	16787	3824	1	0	0	0	0	0	0	0	0	0	0	0
47876	4553	47876	4553	16798	16787	3824	1	0	0	0	0	0	0	0	0	0	0	0
47911	4553	47911	4553	16798	16787	3824	1	0	0	0	0	0	0	0	0	0	0	0
47967	4553	47967	4553	16798	16787	3824	1	0	0	0	0	0	0	0	0	0	0	0
50110	4553	50110	4553	16798	16787	3824	1	0	0	0	0	0	0	0	0	0	0	0
50245	4553	50245	4553	16798	16787	3824	1	0	0	0	0	0	0	0	0	0	0	0
50534	4553	50534	4553	16798	16787	3824	1	0	0	0	0	0	0	0	0	0	0	0
50535	4553	50535	4553	16798	16787	3824	1	0	0	0	0	0	0	0	0	0	0	0
51060	4553	51060	4553	16798	16787	3824	1	0	0	0	0	0	0	0	0	0	0	0
51669	4553	51669	4553	16798	16787	3824	1	0	0	0	0	0	0	0	0	0	0	0
51670	4553	51670	4553	16798	16787	3824	1	0	0	0	0	0	0	0	0	0	0	0
51675	4553	51675	4553	16798	16787	3824	1	0	0	0	0	0	0	0	0	0	0	0
52736	4553	52736	4553	16798	16787	3824	1	0	0	0	0	0	0	0	0	0	0	0
52748	4553	52748	4553	16798	16787	3824	1	0	0	0	0	0	0	0	0	0	0	0
52761	4553	52761	4553	16798	16787	3824	1	0	0	0	0	0	0	0	0	0	0	0
52769	4553	52769	4553	16798	16787	3824	1	0	0	0	0	0	0	0	0	0	0	0
52775	4553	52775	4553	16798	16787	3824	1	0	0	0	0	0	0	0	0	0	0	0
52788	4553	52788	4553	16798	16787	3824	1	0	0	0	0	0	0	0	0	0	0	0
52792	4553	52792	4553	16798	16787	3824	1	0	0	0	0	0	0	0	0	0	0	0
61634	4553	61634	4553	16798	16787	3824	1	0	0	0	0	0	0	0	0	0	0	0
70774	4553	70774	4553	16798	16787	3824	1	0	0	0	0	0	0	0	0	0	0	0
71633	4553	71633	4553	16798	16787	3824	1	0	0	0	0	0	0	0	0	0	0	0
80176	4553	80176	4553	16798	16787	3824	1	0	0	0	0	0	0	0	0	0	0	0
97599	4553	97599	4553	16798	16787	3824	1	0	0	0	0	0	0	0	0	0	0	0
102148	4553	102148	4553	16798	16787	3824	1	0	0	0	0	0	0	0	0	0	0	0
102166	4553	102166	4553	16798	16787	3824	1	0	0	0	0	0	0	0	0	0	0	0
102167	4553	102167	4553	16798	16787	3824	1	0	0	0	0	0	0	0	0	0	0	0
102211	4553	102211	4553	16798	16787	3824	1	0	0	0	0	0	0	0	0	0	0	0
102212	4553	102212	4553	16798	16787	3824	1	0	0	0	0	0	0	0	0	0	0	0
102224	4553	102224	4553	16798	16787	3824	1	0	0	0	0	0	0	0	0	0	0	0
102229	4553	102229	4553	16798	16787	3824	1	0	0	0	0	0	0	0	0	0	0	0
102252	4553	102252	4553	16798	16787	3824	1	0	0	0	0	0	0	0	0	0	0	0
102253	4553	102253	4553	16798	16787	3824	1	0	0	0	0	0	0	0	0	0	0	0
102254	4553	102254	4553	16798	16787	3824	1	0	0	0	0	0	0	0	0	0	0	0
102255	4553	102255	4553	16798	16787	3824	1	0	0	0	0	0	0	0	0	0	0	0
102256	4553	102256	4553	16798	16787	3824	1	0	0	0	0	0	0	0	0	0	0	0
102277	4553	102277	4553	16798	16787	3824	1	0	0	0	0	0	0	0	0	0	0	0
102278	4553	102278	4553	16798	16787	3824	1	0	0	0	0	0	0	0	0	0	0	0
102388	4553	102388	4553	16798	16787	3824	1	0	0	0	0	0	0	0	0	0	0	0
102402	4553	102402	4553	16798	16787	3824	1	0	0	0	0	0	0	0	0	0	0	0
102404	4553	102404	4553	16798	16787	3824	1	0	0	0	0	0	0	0	0	0	0	0
102413	4553	102413	4553	16798	16787	3824	1	0	0	0	0	0	0	0	0	0	0	0
102478	4553	102478	4553	16798	16787	3824	1	0	0	0	0	0	0	0	0	0	0	0
102483	4553	102483	4553	16798	16787	3824	1	0	0	0	0	0	0	0	0	0	0	0
102508	4553	102508	4553	16798	16787	3824	1	0	0	0	0	0	0	0	0	0	0	0
102509	4553	102509	4553	16798	16787	3824	1	0	0	0	0	0	0	0	0	0	0	0
102571	4553	102571	4553	16798	16787	3824	1	0	0	0	0	0	0	0	0	0	0	0
102669	4553	102669	4553	16798	16787	3824	1	0	0	0	0	0	0	0	0	0	0	0
102681	4553	102681	4553	16798	16787	3824	1	0	0	0	0	0	0	0	0	0	0	0
102726	4553	102726	4553	16798	16787	3824	1	0	0	0	0	0	0	0	0	0	0	0
102799	4553	102799	4553	16798	16787	3824	1	0	0	0	0	0	0	0	0	0	0	0
102954	4553	102954	4553	16798	16787	3824	1	0	0	0	0	0	0	0	0	0	0	0
103025	4553	103025	4553	16798	16787	3824	1	0	0	0	0	0	0	0	0	0	0	0
103047	4553	103047	4553	16798	16787	3824	1	0	0	0	0	0	0	0	0	0	0	0
52692	4557	52692	4557	15925	4553	16798	16787	3824	1	0	0	0	0	0	0	0	0	0
4569	4559	4569	4559	15923	4553	16798	16787	3824	1	0	0	0	0	0	0	0	0	0
8496	4559	8496	4559	15923	4553	16798	16787	3824	1	0	0	0	0	0	0	0	0	0
15924	4559	15924	4559	15923	4553	16798	16787	3824	1	0	0	0	0	0	0	0	0	0
33915	4559	33915	4559	15923	4553	16798	16787	3824	1	0	0	0	0	0	0	0	0	0
33941	4559	33941	4559	15923	4553	16798	16787	3824	1	0	0	0	0	0	0	0	0	0
52766	4559	52766	4559	15923	4553	16798	16787	3824	1	0	0	0	0	0	0	0	0	0
33932	4560	33932	4560	15928	4553	16798	16787	3824	1	0	0	0	0	0	0	0	0	0
33938	4560	33938	4560	15928	4553	16798	16787	3824	1	0	0	0	0	0	0	0	0	0
47513	4560	47513	4560	15928	4553	16798	16787	3824	1	0	0	0	0	0	0	0	0	0
16231	4563	16231	4563	15929	4553	16798	16787	3824	1	0	0	0	0	0	0	0	0	0
32428	4563	32428	4563	15929	4553	16798	16787	3824	1	0	0	0	0	0	0	0	0	0
4575	90599	4575	90599	15926	4553	16798	16787	3824	1	0	0	0	0	0	0	0	0	0
16985	4567	16985	4567	15923	4553	16798	16787	3824	1	0	0	0	0	0	0	0	0	0
33947	4567	33947	4567	15923	4553	16798	16787	3824	1	0	0	0	0	0	0	0	0	0
52789	4567	52789	4567	15923	4553	16798	16787	3824	1	0	0	0	0	0	0	0	0	0
8843	4568	8843	4568	4553	16798	16787	3824	1	0	0	0	0	0	0	0	0	0	0
35885	4568	35885	4568	4553	16798	16787	3824	1	0	0	0	0	0	0	0	0	0	0
4579	4576	4579	4576	16758	16757	16740	3824	1	0	0	0	0	0	0	0	0	0	0
8999	4596	8999	4596	34212	8080	16407	16747	16746	16740	3824	1	0	0	0	0	0	0	0
1990189	4596	1990189	4596	34212	8080	16407	16747	16746	16740	3824	1	0	0	0	0	0	0	0
1990190	4596	1990190	4596	34212	8080	16407	16747	16746	16740	3824	1	0	0	0	0	0	0	0
4096	4601	4096	4601	16684	16491	3824	1	0	0	0	0	0	0	0	0	0	0	0
4130	4601	4130	4601	16684	16491	3824	1	0	0	0	0	0	0	0	0	0	0	0
4447	4601	4447	4601	16684	16491	3824	1	0	0	0	0	0	0	0	0	0	0	0
4602	4601	4602	4601	16684	16491	3824	1	0	0	0	0	0	0	0	0	0	0	0
8379	51920	8379	51920	16684	16491	3824	1	0	0	0	0	0	0	0	0	0	0	0
9031	51920	9031	51920	16684	16491	3824	1	0	0	0	0	0	0	0	0	0	0	0
16224	4601	16224	4601	16684	16491	3824	1	0	0	0	0	0	0	0	0	0	0	0
16688	4601	16688	4601	16684	16491	3824	1	0	0	0	0	0	0	0	0	0	0	0
16689	4601	16689	4601	16684	16491	3824	1	0	0	0	0	0	0	0	0	0	0	0
16690	4601	16690	4601	16684	16491	3824	1	0	0	0	0	0	0	0	0	0	0	0
16691	4601	16691	4601	16684	16491	3824	1	0	0	0	0	0	0	0	0	0	0	0
16692	4601	16692	4601	16684	16491	3824	1	0	0	0	0	0	0	0	0	0	0	0
16953	4601	16953	4601	16684	16491	3824	1	0	0	0	0	0	0	0	0	0	0	0
16958	4601	16958	4601	16684	16491	3824	1	0	0	0	0	0	0	0	0	0	0	0
19806	4601	19806	4601	16684	16491	3824	1	0	0	0	0	0	0	0	0	0	0	0
33196	51920	33196	51920	16684	16491	3824	1	0	0	0	0	0	0	0	0	0	0	0
36393	4601	36393	4601	16684	16491	3824	1	0	0	0	0	0	0	0	0	0	0	0
47888	4601	47888	4601	16684	16491	3824	1	0	0	0	0	0	0	0	0	0	0	0
50137	4601	50137	4601	16684	16491	3824	1	0	0	0	0	0	0	0	0	0	0	0
52750	4601	52750	4601	16684	16491	3824	1	0	0	0	0	0	0	0	0	0	0	0
4612	4611	4612	4611	16831	16830	16829	3824	1	0	0	0	0	0	0	0	0	0	0
4613	4611	4613	4611	16831	16830	16829	3824	1	0	0	0	0	0	0	0	0	0	0
8964	4611	8964	4611	16831	16830	16829	3824	1	0	0	0	0	0	0	0	0	0	0
30585	4611	30585	4611	16831	16830	16829	3824	1	0	0	0	0	0	0	0	0	0	0
47468	4614	47468	4614	16868	16866	16853	3824	1	0	0	0	0	0	0	0	0	0	0
46537	4619	46537	4619	16868	16866	16853	3824	1	0	0	0	0	0	0	0	0	0	0
46538	4619	46538	4619	16868	16866	16853	3824	1	0	0	0	0	0	0	0	0	0	0
4622	52689	4622	52689	16788	16787	3824	1	0	0	0	0	0	0	0	0	0	0	0
4623	52689	4623	52689	16788	16787	3824	1	0	0	0	0	0	0	0	0	0	0	0
4629	4620	4629	4620	16298	16788	16787	3824	1	0	0	0	0	0	0	0	0	0	0
4630	4620	4630	4620	16298	16788	16787	3824	1	0	0	0	0	0	0	0	0	0	0
4767	4620	4767	4620	16298	16788	16787	3824	1	0	0	0	0	0	0	0	0	0	0
8970	52689	8970	52689	16788	16787	3824	1	0	0	0	0	0	0	0	0	0	0	0
30231	4620	30231	4620	16298	16788	16787	3824	1	0	0	0	0	0	0	0	0	0	0
35755	4620	35755	4620	16298	16788	16787	3824	1	0	0	0	0	0	0	0	0	0	0
42298	4620	42298	4620	16298	16788	16787	3824	1	0	0	0	0	0	0	0	0	0	0
45126	52689	45126	52689	16788	16787	3824	1	0	0	0	0	0	0	0	0	0	0	0
50290	4620	50290	4620	16298	16788	16787	3824	1	0	0	0	0	0	0	0	0	0	0
52739	52689	52739	52689	16788	16787	3824	1	0	0	0	0	0	0	0	0	0	0	0
52740	52689	52740	52689	16788	16787	3824	1	0	0	0	0	0	0	0	0	0	0	0
70290	4620	70290	4620	16298	16788	16787	3824	1	0	0	0	0	0	0	0	0	0	0
47498	4623	47498	4623	52689	16788	16787	3824	1	0	0	0	0	0	0	0	0	0	0
47499	4623	47499	4623	52689	16788	16787	3824	1	0	0	0	0	0	0	0	0	0	0
4435	4629	4435	4629	4620	16298	16788	16787	3824	1	0	0	0	0	0	0	0	0	0
34479	4629	34479	4629	4620	16298	16788	16787	3824	1	0	0	0	0	0	0	0	0	0
34480	4629	34480	4629	4620	16298	16788	16787	3824	1	0	0	0	0	0	0	0	0	0
50429	4629	50429	4629	4620	16298	16788	16787	3824	1	0	0	0	0	0	0	0	0	0
52712	4629	52712	4629	4620	16298	16788	16787	3824	1	0	0	0	0	0	0	0	0	0
4621	4630	4621	4630	4620	16298	16788	16787	3824	1	0	0	0	0	0	0	0	0	0
8184	4645	8184	4645	16758	16757	16740	3824	1	0	0	0	0	0	0	0	0	0	0
9018	4645	9018	4645	16758	16757	16740	3824	1	0	0	0	0	0	0	0	0	0	0
31220	4645	31220	4645	16758	16757	16740	3824	1	0	0	0	0	0	0	0	0	0	0
47514	4645	47514	4645	16758	16757	16740	3824	1	0	0	0	0	0	0	0	0	0	0
47515	4645	47515	4645	16758	16757	16740	3824	1	0	0	0	0	0	0	0	0	0	0
47656	4645	47656	4645	16758	16757	16740	3824	1	0	0	0	0	0	0	0	0	0	0
47738	4645	47738	4645	16758	16757	16740	3824	1	0	0	0	0	0	0	0	0	0	0
50045	4645	50045	4645	16758	16757	16740	3824	1	0	0	0	0	0	0	0	0	0	0
50082	4645	50082	4645	16758	16757	16740	3824	1	0	0	0	0	0	0	0	0	0	0
50102	4645	50102	4645	16758	16757	16740	3824	1	0	0	0	0	0	0	0	0	0	0
50500	4645	50500	4645	16758	16757	16740	3824	1	0	0	0	0	0	0	0	0	0	0
50503	4645	50503	4645	16758	16757	16740	3824	1	0	0	0	0	0	0	0	0	0	0
52756	4645	52756	4645	16758	16757	16740	3824	1	0	0	0	0	0	0	0	0	0	0
80047	4645	80047	4645	16758	16757	16740	3824	1	0	0	0	0	0	0	0	0	0	0
80048	4645	80048	4645	16758	16757	16740	3824	1	0	0	0	0	0	0	0	0	0	0
110068	4645	110068	4645	16758	16757	16740	3824	1	0	0	0	0	0	0	0	0	0	0
36424	4647	36424	4647	16791	42578	16788	16787	3824	1	0	0	0	0	0	0	0	0	0
36425	4647	36425	4647	16791	42578	16788	16787	3824	1	0	0	0	0	0	0	0	0	0
1990817	4652	1990817	4652	70566	16779	16772	16740	3824	1	0	0	0	0	0	0	0	0	0
2094	4659	2094	4659	16765	16740	3824	1	0	0	0	0	0	0	0	0	0	0	0
4161	4659	4161	4659	16765	16740	3824	1	0	0	0	0	0	0	0	0	0	0	0
4311	4659	4311	4659	16765	16740	3824	1	0	0	0	0	0	0	0	0	0	0	0
4337	4659	4337	4659	16765	16740	3824	1	0	0	0	0	0	0	0	0	0	0	0
8244	140096	8244	140096	3824	1	0	0	0	0	0	0	0	0	0	0	0	0	0
8318	140096	8318	140096	3824	1	0	0	0	0	0	0	0	0	0	0	0	0	0
8834	4659	8834	4659	16765	16740	3824	1	0	0	0	0	0	0	0	0	0	0	0
10354	4659	10354	4659	16765	16740	3824	1	0	0	0	0	0	0	0	0	0	0	0
43787	4659	43787	4659	16765	16740	3824	1	0	0	0	0	0	0	0	0	0	0	0
43889	4659	43889	4659	16765	16740	3824	1	0	0	0	0	0	0	0	0	0	0	0
45547	4659	45547	4659	16765	16740	3824	1	0	0	0	0	0	0	0	0	0	0	0
46408	4659	46408	4659	16765	16740	3824	1	0	0	0	0	0	0	0	0	0	0	0
47863	4659	47863	4659	16765	16740	3824	1	0	0	0	0	0	0	0	0	0	0	0
106141	4659	106141	4659	16765	16740	3824	1	0	0	0	0	0	0	0	0	0	0	0
4662	4661	4662	4661	8318	140096	3824	1	0	0	0	0	0	0	0	0	0	0	0
4663	4661	4663	4661	8318	140096	3824	1	0	0	0	0	0	0	0	0	0	0	0
4673	4672	4673	4672	140096	3824	1	0	0	0	0	0	0	0	0	0	0	0	0
4674	4672	4674	4672	140096	3824	1	0	0	0	0	0	0	0	0	0	0	0	0
4700	4672	4700	4672	140096	3824	1	0	0	0	0	0	0	0	0	0	0	0	0
4712	4672	4712	4672	140096	3824	1	0	0	0	0	0	0	0	0	0	0	0	0
4713	4672	4713	4672	140096	3824	1	0	0	0	0	0	0	0	0	0	0	0	0
4718	4672	4718	4672	140096	3824	1	0	0	0	0	0	0	0	0	0	0	0	0
4740	4672	4740	4672	140096	3824	1	0	0	0	0	0	0	0	0	0	0	0	0
8772	4672	8772	4672	140096	3824	1	0	0	0	0	0	0	0	0	0	0	0	0
8896	4672	8896	4672	140096	3824	1	0	0	0	0	0	0	0	0	0	0	0	0
9927	4672	9927	4672	140096	3824	1	0	0	0	0	0	0	0	0	0	0	0	0
10857	4672	10857	4672	140096	3824	1	0	0	0	0	0	0	0	0	0	0	0	0
19199	4672	19199	4672	140096	3824	1	0	0	0	0	0	0	0	0	0	0	0	0
19912	4672	19912	4672	140096	3824	1	0	0	0	0	0	0	0	0	0	0	0	0
19913	4672	19913	4672	140096	3824	1	0	0	0	0	0	0	0	0	0	0	0	0
35173	4672	35173	4672	140096	3824	1	0	0	0	0	0	0	0	0	0	0	0	0
47322	4672	47322	4672	140096	3824	1	0	0	0	0	0	0	0	0	0	0	0	0
47323	4672	47323	4672	140096	3824	1	0	0	0	0	0	0	0	0	0	0	0	0
47696	4672	47696	4672	140096	3824	1	0	0	0	0	0	0	0	0	0	0	0	0
47764	4672	47764	4672	140096	3824	1	0	0	0	0	0	0	0	0	0	0	0	0
47848	4672	47848	4672	140096	3824	1	0	0	0	0	0	0	0	0	0	0	0	0
50063	4672	50063	4672	140096	3824	1	0	0	0	0	0	0	0	0	0	0	0	0
50254	4672	50254	4672	140096	3824	1	0	0	0	0	0	0	0	0	0	0	0	0
50321	4672	50321	4672	140096	3824	1	0	0	0	0	0	0	0	0	0	0	0	0
50359	4672	50359	4672	140096	3824	1	0	0	0	0	0	0	0	0	0	0	0	0
50369	4672	50369	4672	140096	3824	1	0	0	0	0	0	0	0	0	0	0	0	0
50405	4672	50405	4672	140096	3824	1	0	0	0	0	0	0	0	0	0	0	0	0
97472	4672	97472	4672	140096	3824	1	0	0	0	0	0	0	0	0	0	0	0	0
1901916	4672	1901916	4672	140096	3824	1	0	0	0	0	0	0	0	0	0	0	0	0
1990424	4672	1990424	4672	140096	3824	1	0	0	0	0	0	0	0	0	0	0	0	0
155	4673	155	4673	4672	140096	3824	1	0	0	0	0	0	0	0	0	0	0	0
8256	4673	8256	4673	4672	140096	3824	1	0	0	0	0	0	0	0	0	0	0	0
8257	4673	8257	4673	4672	140096	3824	1	0	0	0	0	0	0	0	0	0	0	0
9784	4673	9784	4673	4672	140096	3824	1	0	0	0	0	0	0	0	0	0	0	0
4675	4674	4675	4674	4672	140096	3824	1	0	0	0	0	0	0	0	0	0	0	0
4676	4674	4676	4674	4672	140096	3824	1	0	0	0	0	0	0	0	0	0	0	0
4677	4674	4677	4674	4672	140096	3824	1	0	0	0	0	0	0	0	0	0	0	0
4678	4674	4678	4674	4672	140096	3824	1	0	0	0	0	0	0	0	0	0	0	0
4679	4674	4679	4674	4672	140096	3824	1	0	0	0	0	0	0	0	0	0	0	0
4683	4674	4683	4674	4672	140096	3824	1	0	0	0	0	0	0	0	0	0	0	0
4687	4674	4687	4674	4672	140096	3824	1	0	0	0	0	0	0	0	0	0	0	0
4688	4674	4688	4674	4672	140096	3824	1	0	0	0	0	0	0	0	0	0	0	0
4690	4674	4690	4674	4672	140096	3824	1	0	0	0	0	0	0	0	0	0	0	0
4693	97472	4693	97472	4672	140096	3824	1	0	0	0	0	0	0	0	0	0	0	0
4694	4674	4694	4674	4672	140096	3824	1	0	0	0	0	0	0	0	0	0	0	0
4697	4674	4697	4674	4672	140096	3824	1	0	0	0	0	0	0	0	0	0	0	0
4701	4674	4701	4674	4672	140096	3824	1	0	0	0	0	0	0	0	0	0	0	0
4703	4674	4703	4674	4672	140096	3824	1	0	0	0	0	0	0	0	0	0	0	0
4707	4674	4707	4674	4672	140096	3824	1	0	0	0	0	0	0	0	0	0	0	0
4709	4674	4709	4674	4672	140096	3824	1	0	0	0	0	0	0	0	0	0	0	0
4710	4674	4710	4674	4672	140096	3824	1	0	0	0	0	0	0	0	0	0	0	0
4711	4674	4711	4674	4672	140096	3824	1	0	0	0	0	0	0	0	0	0	0	0
8349	4674	8349	4674	4672	140096	3824	1	0	0	0	0	0	0	0	0	0	0	0
8353	4674	8353	4674	4672	140096	3824	1	0	0	0	0	0	0	0	0	0	0	0
8384	4674	8384	4674	4672	140096	3824	1	0	0	0	0	0	0	0	0	0	0	0
9931	4674	9931	4674	4672	140096	3824	1	0	0	0	0	0	0	0	0	0	0	0
16537	97472	16537	97472	4672	140096	3824	1	0	0	0	0	0	0	0	0	0	0	0
16908	4674	16908	4674	4672	140096	3824	1	0	0	0	0	0	0	0	0	0	0	0
33867	4674	33867	4674	4672	140096	3824	1	0	0	0	0	0	0	0	0	0	0	0
33868	4674	33868	4674	4672	140096	3824	1	0	0	0	0	0	0	0	0	0	0	0
34211	4674	34211	4674	4672	140096	3824	1	0	0	0	0	0	0	0	0	0	0	0
35174	4674	35174	4674	4672	140096	3824	1	0	0	0	0	0	0	0	0	0	0	0
35184	4674	35184	4674	4672	140096	3824	1	0	0	0	0	0	0	0	0	0	0	0
72518	4674	72518	4674	4672	140096	3824	1	0	0	0	0	0	0	0	0	0	0	0
5024	4675	5024	4675	4674	4672	140096	3824	1	0	0	0	0	0	0	0	0	0	0
17002	4675	17002	4675	4674	4672	140096	3824	1	0	0	0	0	0	0	0	0	0	0
98821	4675	98821	4675	4674	4672	140096	3824	1	0	0	0	0	0	0	0	0	0	0
4686	4683	4686	4683	4674	4672	140096	3824	1	0	0	0	0	0	0	0	0	0	0
4689	4683	4689	4683	4674	4672	140096	3824	1	0	0	0	0	0	0	0	0	0	0
8606	4683	8606	4683	4674	4672	140096	3824	1	0	0	0	0	0	0	0	0	0	0
16905	4683	16905	4683	4674	4672	140096	3824	1	0	0	0	0	0	0	0	0	0	0
4691	4690	4691	4690	4674	4672	140096	3824	1	0	0	0	0	0	0	0	0	0	0
4692	4690	4692	4690	4674	4672	140096	3824	1	0	0	0	0	0	0	0	0	0	0
8602	4690	8602	4690	4674	4672	140096	3824	1	0	0	0	0	0	0	0	0	0	0
4698	9931	4698	9931	4674	4672	140096	3824	1	0	0	0	0	0	0	0	0	0	0
4699	4697	4699	4697	4674	4672	140096	3824	1	0	0	0	0	0	0	0	0	0	0
16909	4707	16909	4707	4674	4672	140096	3824	1	0	0	0	0	0	0	0	0	0	0
38075	4707	38075	4707	4674	4672	140096	3824	1	0	0	0	0	0	0	0	0	0	0
8545	4708	8545	4708	4712	4672	140096	3824	1	0	0	0	0	0	0	0	0	0	0
4706	4709	4706	4709	4674	4672	140096	3824	1	0	0	0	0	0	0	0	0	0	0
4708	4712	4708	4712	4672	140096	3824	1	0	0	0	0	0	0	0	0	0	0	0
4714	4713	4714	4713	4672	140096	3824	1	0	0	0	0	0	0	0	0	0	0	0
4715	4713	4715	4713	4672	140096	3824	1	0	0	0	0	0	0	0	0	0	0	0
5003	4714	5003	4714	4713	4672	140096	3824	1	0	0	0	0	0	0	0	0	0	0
5006	4714	5006	4714	4713	4672	140096	3824	1	0	0	0	0	0	0	0	0	0	0
5007	4714	5007	4714	4713	4672	140096	3824	1	0	0	0	0	0	0	0	0	0	0
5008	4714	5008	4714	4713	4672	140096	3824	1	0	0	0	0	0	0	0	0	0	0
5009	4714	5009	4714	4713	4672	140096	3824	1	0	0	0	0	0	0	0	0	0	0
5010	4714	5010	4714	4713	4672	140096	3824	1	0	0	0	0	0	0	0	0	0	0
5011	4714	5011	4714	4713	4672	140096	3824	1	0	0	0	0	0	0	0	0	0	0
5017	4714	5017	4714	4713	4672	140096	3824	1	0	0	0	0	0	0	0	0	0	0
5020	4714	5020	4714	4713	4672	140096	3824	1	0	0	0	0	0	0	0	0	0	0
5021	4714	5021	4714	4713	4672	140096	3824	1	0	0	0	0	0	0	0	0	0	0
5023	4714	5023	4714	4713	4672	140096	3824	1	0	0	0	0	0	0	0	0	0	0
8288	4714	8288	4714	4713	4672	140096	3824	1	0	0	0	0	0	0	0	0	0	0
36332	4714	36332	4714	4713	4672	140096	3824	1	0	0	0	0	0	0	0	0	0	0
38062	4714	38062	4714	4713	4672	140096	3824	1	0	0	0	0	0	0	0	0	0	0
60175	4714	60175	4714	4713	4672	140096	3824	1	0	0	0	0	0	0	0	0	0	0
35400	35173	35400	35173	4672	140096	3824	1	0	0	0	0	0	0	0	0	0	0	0
4722	4721	4722	4721	140096	3824	1	0	0	0	0	0	0	0	0	0	0	0	0
4725	4721	4725	4721	140096	3824	1	0	0	0	0	0	0	0	0	0	0	0	0
4741	4721	4741	4721	140096	3824	1	0	0	0	0	0	0	0	0	0	0	0	0
8138	4721	8138	4721	140096	3824	1	0	0	0	0	0	0	0	0	0	0	0	0
8330	4721	8330	4721	140096	3824	1	0	0	0	0	0	0	0	0	0	0	0	0
8969	4721	8969	4721	140096	3824	1	0	0	0	0	0	0	0	0	0	0	0	0
19198	4721	19198	4721	140096	3824	1	0	0	0	0	0	0	0	0	0	0	0	0
19906	4721	19906	4721	140096	3824	1	0	0	0	0	0	0	0	0	0	0	0	0
30361	4721	30361	4721	140096	3824	1	0	0	0	0	0	0	0	0	0	0	0	0
33549	4721	33549	4721	140096	3824	1	0	0	0	0	0	0	0	0	0	0	0	0
47384	4721	47384	4721	140096	3824	1	0	0	0	0	0	0	0	0	0	0	0	0
47385	4721	47385	4721	140096	3824	1	0	0	0	0	0	0	0	0	0	0	0	0
50115	4721	50115	4721	140096	3824	1	0	0	0	0	0	0	0	0	0	0	0	0
50196	4721	50196	4721	140096	3824	1	0	0	0	0	0	0	0	0	0	0	0	0
50406	4721	50406	4721	140096	3824	1	0	0	0	0	0	0	0	0	0	0	0	0
50407	4721	50407	4721	140096	3824	1	0	0	0	0	0	0	0	0	0	0	0	0
50408	4721	50408	4721	140096	3824	1	0	0	0	0	0	0	0	0	0	0	0	0
98627	4721	98627	4721	140096	3824	1	0	0	0	0	0	0	0	0	0	0	0	0
101006	4721	101006	4721	140096	3824	1	0	0	0	0	0	0	0	0	0	0	0	0
101014	4721	101014	4721	140096	3824	1	0	0	0	0	0	0	0	0	0	0	0	0
4723	4722	4723	4722	4721	140096	3824	1	0	0	0	0	0	0	0	0	0	0	0
4724	4722	4724	4722	4721	140096	3824	1	0	0	0	0	0	0	0	0	0	0	0
8420	4722	8420	4722	4721	140096	3824	1	0	0	0	0	0	0	0	0	0	0	0
8596	4722	8596	4722	4721	140096	3824	1	0	0	0	0	0	0	0	0	0	0	0
17018	4722	17018	4722	4721	140096	3824	1	0	0	0	0	0	0	0	0	0	0	0
17019	4722	17019	4722	4721	140096	3824	1	0	0	0	0	0	0	0	0	0	0	0
1990439	33549	1990439	33549	4721	140096	3824	1	0	0	0	0	0	0	0	0	0	0	0
33192	4723	33192	4723	4722	4721	140096	3824	1	0	0	0	0	0	0	0	0	0	0
4726	4725	4726	4725	4721	140096	3824	1	0	0	0	0	0	0	0	0	0	0	0
4727	4725	4727	4725	4721	140096	3824	1	0	0	0	0	0	0	0	0	0	0	0
5001	4725	5001	4725	4721	140096	3824	1	0	0	0	0	0	0	0	0	0	0	0
30945	4725	30945	4725	4721	140096	3824	1	0	0	0	0	0	0	0	0	0	0	0
30946	4725	30946	4725	4721	140096	3824	1	0	0	0	0	0	0	0	0	0	0	0
33550	33549	33550	33549	4721	140096	3824	1	0	0	0	0	0	0	0	0	0	0	0
17061	4731	17061	4731	16763	16757	16740	3824	1	0	0	0	0	0	0	0	0	0	0
4739	4738	4739	4738	16903	16491	3824	1	0	0	0	0	0	0	0	0	0	0	0
34603	4738	34603	4738	16903	16491	3824	1	0	0	0	0	0	0	0	0	0	0	0
51061	4748	51061	4748	61731	16728	16725	16491	3824	1	0	0	0	0	0	0	0	0	0
51062	4748	51062	4748	61731	16728	16725	16491	3824	1	0	0	0	0	0	0	0	0	0
51063	4748	51063	4748	61731	16728	16725	16491	3824	1	0	0	0	0	0	0	0	0	0
4754	4753	4754	4753	16646	16645	16491	3824	1	0	0	0	0	0	0	0	0	0	0
4755	4753	4755	4753	16646	16645	16491	3824	1	0	0	0	0	0	0	0	0	0	0
10010	4753	10010	4753	16646	16645	16491	3824	1	0	0	0	0	0	0	0	0	0	0
47130	4753	47130	4753	16646	16645	16491	3824	1	0	0	0	0	0	0	0	0	0	0
47131	4753	47131	4753	16646	16645	16491	3824	1	0	0	0	0	0	0	0	0	0	0
61750	4767	61750	4767	4620	16298	16788	16787	3824	1	0	0	0	0	0	0	0	0	0
61751	4767	61751	4767	4620	16298	16788	16787	3824	1	0	0	0	0	0	0	0	0	0
34736	4772	34736	4772	8374	16747	16746	16740	3824	1	0	0	0	0	0	0	0	0	0
34737	4772	34737	4772	8374	16747	16746	16740	3824	1	0	0	0	0	0	0	0	0	0
34738	4772	34738	4772	8374	16747	16746	16740	3824	1	0	0	0	0	0	0	0	0	0
4775	4774	4775	4774	16878	16877	16874	3824	1	0	0	0	0	0	0	0	0	0	0
4776	4774	4776	4774	16878	16877	16874	3824	1	0	0	0	0	0	0	0	0	0	0
4780	4779	4780	4779	70566	16779	16772	16740	3824	1	0	0	0	0	0	0	0	0	0
4781	4779	4781	4779	70566	16779	16772	16740	3824	1	0	0	0	0	0	0	0	0	0
8732	4793	8732	4793	16832	16830	16829	3824	1	0	0	0	0	0	0	0	0	0	0
4465	4806	4465	4806	52689	16788	16787	3824	1	0	0	0	0	0	0	0	0	0	0
52929	4810	52929	4810	1990817	4652	70566	16779	16772	16740	3824	1	0	0	0	0	0	0	0
4813	4812	4813	4812	16875	16874	3824	1	0	0	0	0	0	0	0	0	0	0	0
4814	4812	4814	4812	16875	16874	3824	1	0	0	0	0	0	0	0	0	0	0	0
4815	4812	4815	4812	16875	16874	3824	1	0	0	0	0	0	0	0	0	0	0	0
4816	4812	4816	4812	16875	16874	3824	1	0	0	0	0	0	0	0	0	0	0	0
4817	4812	4817	4812	16875	16874	3824	1	0	0	0	0	0	0	0	0	0	0	0
4818	4812	4818	4812	16875	16874	3824	1	0	0	0	0	0	0	0	0	0	0	0
4819	4812	4819	4812	16875	16874	3824	1	0	0	0	0	0	0	0	0	0	0	0
4820	4812	4820	4812	16875	16874	3824	1	0	0	0	0	0	0	0	0	0	0	0
4821	4812	4821	4812	16875	16874	3824	1	0	0	0	0	0	0	0	0	0	0	0
4822	4812	4822	4812	16875	16874	3824	1	0	0	0	0	0	0	0	0	0	0	0
4823	4812	4823	4812	16875	16874	3824	1	0	0	0	0	0	0	0	0	0	0	0
4824	4812	4824	4812	16875	16874	3824	1	0	0	0	0	0	0	0	0	0	0	0
4825	4812	4825	4812	16875	16874	3824	1	0	0	0	0	0	0	0	0	0	0	0
4826	4812	4826	4812	16875	16874	3824	1	0	0	0	0	0	0	0	0	0	0	0
4827	4812	4827	4812	16875	16874	3824	1	0	0	0	0	0	0	0	0	0	0	0
4828	4812	4828	4812	16875	16874	3824	1	0	0	0	0	0	0	0	0	0	0	0
4829	4812	4829	4812	16875	16874	3824	1	0	0	0	0	0	0	0	0	0	0	0
4830	4812	4830	4812	16875	16874	3824	1	0	0	0	0	0	0	0	0	0	0	0
4831	4812	4831	4812	16875	16874	3824	1	0	0	0	0	0	0	0	0	0	0	0
4832	4812	4832	4812	16875	16874	3824	1	0	0	0	0	0	0	0	0	0	0	0
43767	4812	43767	4812	16875	16874	3824	1	0	0	0	0	0	0	0	0	0	0	0
43816	4812	43816	4812	16875	16874	3824	1	0	0	0	0	0	0	0	0	0	0	0
50560	4812	50560	4812	16875	16874	3824	1	0	0	0	0	0	0	0	0	0	0	0
50561	4812	50561	4812	16875	16874	3824	1	0	0	0	0	0	0	0	0	0	0	0
50562	4812	50562	4812	16875	16874	3824	1	0	0	0	0	0	0	0	0	0	0	0
98618	4812	98618	4812	16875	16874	3824	1	0	0	0	0	0	0	0	0	0	0	0
98619	4812	98619	4812	16875	16874	3824	1	0	0	0	0	0	0	0	0	0	0	0
50372	4842	50372	4842	19787	140096	3824	1	0	0	0	0	0	0	0	0	0	0	0
61630	4842	61630	4842	19787	140096	3824	1	0	0	0	0	0	0	0	0	0	0	0
61631	4842	61631	4842	19787	140096	3824	1	0	0	0	0	0	0	0	0	0	0	0
1904822	4842	1904822	4842	19787	140096	3824	1	0	0	0	0	0	0	0	0	0	0	0
17065	4844	17065	4844	97506	19104	140097	3824	1	0	0	0	0	0	0	0	0	0	0
43739	4844	43739	4844	97506	19104	140097	3824	1	0	0	0	0	0	0	0	0	0	0
8744	4856	8744	4856	16773	16772	16740	3824	1	0	0	0	0	0	0	0	0	0	0
4858	4857	4858	4857	30234	98772	1	0	0	0	0	0	0	0	0	0	0	0	0
5095	30695	5095	30695	60589	30234	98772	1	0	0	0	0	0	0	0	0	0	0	0
8073	42979	8073	42979	30234	98772	1	0	0	0	0	0	0	0	0	0	0	0	0
8428	4857	8428	4857	30234	98772	1	0	0	0	0	0	0	0	0	0	0	0	0
10521	4857	10521	4857	30234	98772	1	0	0	0	0	0	0	0	0	0	0	0	0
15066	4857	15066	4857	30234	98772	1	0	0	0	0	0	0	0	0	0	0	0	0
19210	19207	19210	19207	30234	98772	1	0	0	0	0	0	0	0	0	0	0	0	0
19212	19208	19212	19208	30234	98772	1	0	0	0	0	0	0	0	0	0	0	0	0
30414	61134	30414	61134	30234	98772	1	0	0	0	0	0	0	0	0	0	0	0	0
36479	4857	36479	4857	30234	98772	1	0	0	0	0	0	0	0	0	0	0	0	0
36487	30235	36487	30235	30234	98772	1	0	0	0	0	0	0	0	0	0	0	0	0
42030	60590	42030	60590	60589	30234	98772	1	0	0	0	0	0	0	0	0	0	0	0
46811	35033	46811	35033	30234	98772	1	0	0	0	0	0	0	0	0	0	0	0	0
46910	4857	46910	4857	30234	98772	1	0	0	0	0	0	0	0	0	0	0	0	0
55102	4857	55102	4857	30234	98772	1	0	0	0	0	0	0	0	0	0	0	0	0
55104	4857	55104	4857	30234	98772	1	0	0	0	0	0	0	0	0	0	0	0	0
55105	55106	55105	55106	30234	98772	1	0	0	0	0	0	0	0	0	0	0	0	0
60241	4857	60241	4857	30234	98772	1	0	0	0	0	0	0	0	0	0	0	0	0
60703	4857	60703	4857	30234	98772	1	0	0	0	0	0	0	0	0	0	0	0	0
90353	4857	90353	4857	30234	98772	1	0	0	0	0	0	0	0	0	0	0	0	0
90369	4857	90369	4857	30234	98772	1	0	0	0	0	0	0	0	0	0	0	0	0
1990846	4857	1990846	4857	30234	98772	1	0	0	0	0	0	0	0	0	0	0	0	0
19834	4859	19834	4859	55102	4857	30234	98772	1	0	0	0	0	0	0	0	0	0	0
60961	4859	60961	4859	55102	4857	30234	98772	1	0	0	0	0	0	0	0	0	0	0
8427	4860	8427	4860	19210	19207	30234	98772	1	0	0	0	0	0	0	0	0	0	0
30291	4860	30291	4860	19210	19207	30234	98772	1	0	0	0	0	0	0	0	0	0	0
30292	4860	30292	4860	19210	19207	30234	98772	1	0	0	0	0	0	0	0	0	0	0
4865	4864	4865	4864	19888	19208	30234	98772	1	0	0	0	0	0	0	0	0	0	0
4867	4866	4867	4866	30414	61134	30234	98772	1	0	0	0	0	0	0	0	0	0	0
4869	4866	4869	4866	30414	61134	30234	98772	1	0	0	0	0	0	0	0	0	0	0
4870	4866	4870	4866	30414	61134	30234	98772	1	0	0	0	0	0	0	0	0	0	0
8191	4866	8191	4866	30414	61134	30234	98772	1	0	0	0	0	0	0	0	0	0	0
19828	4866	19828	4866	30414	61134	30234	98772	1	0	0	0	0	0	0	0	0	0	0
10859	4869	10859	4869	4866	30414	61134	30234	98772	1	0	0	0	0	0	0	0	0	0
43027	43028	43027	43028	30234	98772	1	0	0	0	0	0	0	0	0	0	0	0	0
1857	4875	1857	4875	4888	38023	60089	1	0	0	0	0	0	0	0	0	0	0	0
1858	4875	1858	4875	4888	38023	60089	1	0	0	0	0	0	0	0	0	0	0	0
1859	4875	1859	4875	4888	38023	60089	1	0	0	0	0	0	0	0	0	0	0	0
1860	4875	1860	4875	4888	38023	60089	1	0	0	0	0	0	0	0	0	0	0	0
1861	4875	1861	4875	4888	38023	60089	1	0	0	0	0	0	0	0	0	0	0	0
4876	4875	4876	4875	4888	38023	60089	1	0	0	0	0	0	0	0	0	0	0	0
4877	4875	4877	4875	4888	38023	60089	1	0	0	0	0	0	0	0	0	0	0	0
4878	4875	4878	4875	4888	38023	60089	1	0	0	0	0	0	0	0	0	0	0	0
4943	4875	4943	4875	4888	38023	60089	1	0	0	0	0	0	0	0	0	0	0	0
4944	4875	4944	4875	4888	38023	60089	1	0	0	0	0	0	0	0	0	0	0	0
3708	4879	3708	4879	98531	3700	140110	1	0	0	0	0	0	0	0	0	0	0	0
4880	4879	4880	4879	98531	3700	140110	1	0	0	0	0	0	0	0	0	0	0	0
4882	4879	4882	4879	98531	3700	140110	1	0	0	0	0	0	0	0	0	0	0	0
4884	4879	4884	4879	98531	3700	140110	1	0	0	0	0	0	0	0	0	0	0	0
4887	4879	4887	4879	98531	3700	140110	1	0	0	0	0	0	0	0	0	0	0	0
8434	4879	8434	4879	98531	3700	140110	1	0	0	0	0	0	0	0	0	0	0	0
17082	4879	17082	4879	98531	3700	140110	1	0	0	0	0	0	0	0	0	0	0	0
38050	4879	38050	4879	98531	3700	140110	1	0	0	0	0	0	0	0	0	0	0	0
38051	4879	38051	4879	98531	3700	140110	1	0	0	0	0	0	0	0	0	0	0	0
38052	4879	38052	4879	98531	3700	140110	1	0	0	0	0	0	0	0	0	0	0	0
31963	4883	31963	4883	3707	38023	60089	1	0	0	0	0	0	0	0	0	0	0	0
38050	4879	38050	4879	98531	3700	140110	1	0	0	0	0	0	0	0	0	0	0	0
38051	4879	38051	4879	98531	3700	140110	1	0	0	0	0	0	0	0	0	0	0	0
1571	4888	1571	4888	38023	60089	1	0	0	0	0	0	0	0	0	0	0	0	0
1847	4888	1847	4888	38023	60089	1	0	0	0	0	0	0	0	0	0	0	0	0
4875	4888	4875	4888	38023	60089	1	0	0	0	0	0	0	0	0	0	0	0	0
4896	4888	4896	4888	38023	60089	1	0	0	0	0	0	0	0	0	0	0	0	0
4907	4888	4907	4888	38023	60089	1	0	0	0	0	0	0	0	0	0	0	0	0
4930	4888	4930	4888	38023	60089	1	0	0	0	0	0	0	0	0	0	0	0	0
4942	4888	4942	4888	38023	60089	1	0	0	0	0	0	0	0	0	0	0	0	0
4984	4888	4984	4888	38023	60089	1	0	0	0	0	0	0	0	0	0	0	0	0
5034	4888	5034	4888	38023	60089	1	0	0	0	0	0	0	0	0	0	0	0	0
5035	4888	5035	4888	38023	60089	1	0	0	0	0	0	0	0	0	0	0	0	0
5042	4888	5042	4888	38023	60089	1	0	0	0	0	0	0	0	0	0	0	0	0
5056	4888	5056	4888	38023	60089	1	0	0	0	0	0	0	0	0	0	0	0	0
8046	4888	8046	4888	38023	60089	1	0	0	0	0	0	0	0	0	0	0	0	0
8066	4888	8066	4888	38023	60089	1	0	0	0	0	0	0	0	0	0	0	0	0
8158	4888	8158	4888	38023	60089	1	0	0	0	0	0	0	0	0	0	0	0	0
8281	4888	8281	4888	38023	60089	1	0	0	0	0	0	0	0	0	0	0	0	0
8527	4888	8527	4888	38023	60089	1	0	0	0	0	0	0	0	0	0	0	0	0
9884	4888	9884	4888	38023	60089	1	0	0	0	0	0	0	0	0	0	0	0	0
15464	30594	15464	30594	38023	60089	1	0	0	0	0	0	0	0	0	0	0	0	0
16489	4888	16489	4888	38023	60089	1	0	0	0	0	0	0	0	0	0	0	0	0
16502	4888	16502	4888	38023	60089	1	0	0	0	0	0	0	0	0	0	0	0	0
16524	4888	16524	4888	38023	60089	1	0	0	0	0	0	0	0	0	0	0	0	0
16526	4888	16526	4888	38023	60089	1	0	0	0	0	0	0	0	0	0	0	0	0
16917	4888	16917	4888	38023	60089	1	0	0	0	0	0	0	0	0	0	0	0	0
17154	4888	17154	4888	38023	60089	1	0	0	0	0	0	0	0	0	0	0	0	0
19198	4721	19198	4721	140096	3824	1	0	0	0	0	0	0	0	0	0	0	0	0
19199	4672	19199	4672	140096	3824	1	0	0	0	0	0	0	0	0	0	0	0	0
19763	4888	19763	4888	38023	60089	1	0	0	0	0	0	0	0	0	0	0	0	0
30369	4888	30369	4888	38023	60089	1	0	0	0	0	0	0	0	0	0	0	0	0
30379	4888	30379	4888	38023	60089	1	0	0	0	0	0	0	0	0	0	0	0	0
32393	4888	32393	4888	38023	60089	1	0	0	0	0	0	0	0	0	0	0	0	0
32394	4888	32394	4888	38023	60089	1	0	0	0	0	0	0	0	0	0	0	0	0
32395	4888	32395	4888	38023	60089	1	0	0	0	0	0	0	0	0	0	0	0	0
34188	30226	34188	30226	38024	1	0	0	0	0	0	0	0	0	0	0	0	0	0
35586	4888	35586	4888	38023	60089	1	0	0	0	0	0	0	0	0	0	0	0	0
38025	4888	38025	4888	38023	60089	1	0	0	0	0	0	0	0	0	0	0	0	0
38064	4888	38064	4888	38023	60089	1	0	0	0	0	0	0	0	0	0	0	0	0
38131	4888	38131	4888	38023	60089	1	0	0	0	0	0	0	0	0	0	0	0	0
42813	4888	42813	4888	38023	60089	1	0	0	0	0	0	0	0	0	0	0	0	0
99589	4888	99589	4888	38023	60089	1	0	0	0	0	0	0	0	0	0	0	0	0
1532	4896	1532	4896	4888	38023	60089	1	0	0	0	0	0	0	0	0	0	0	0
2114	4896	2114	4896	4888	38023	60089	1	0	0	0	0	0	0	0	0	0	0	0
4897	4896	4897	4896	4888	38023	60089	1	0	0	0	0	0	0	0	0	0	0	0
4900	4896	4900	4896	4888	38023	60089	1	0	0	0	0	0	0	0	0	0	0	0
4901	4896	4901	4896	4888	38023	60089	1	0	0	0	0	0	0	0	0	0	0	0
4902	4896	4902	4896	4888	38023	60089	1	0	0	0	0	0	0	0	0	0	0	0
4903	4896	4903	4896	4888	38023	60089	1	0	0	0	0	0	0	0	0	0	0	0
4904	4896	4904	4896	4888	38023	60089	1	0	0	0	0	0	0	0	0	0	0	0
4908	4896	4908	4896	4888	38023	60089	1	0	0	0	0	0	0	0	0	0	0	0
4911	4896	4911	4896	4888	38023	60089	1	0	0	0	0	0	0	0	0	0	0	0
4912	4896	4912	4896	4888	38023	60089	1	0	0	0	0	0	0	0	0	0	0	0
4913	4896	4913	4896	4888	38023	60089	1	0	0	0	0	0	0	0	0	0	0	0
4914	4896	4914	4896	4888	38023	60089	1	0	0	0	0	0	0	0	0	0	0	0
4915	4896	4915	4896	4888	38023	60089	1	0	0	0	0	0	0	0	0	0	0	0
4917	4896	4917	4896	4888	38023	60089	1	0	0	0	0	0	0	0	0	0	0	0
4919	4896	4919	4896	4888	38023	60089	1	0	0	0	0	0	0	0	0	0	0	0
4920	4896	4920	4896	4888	38023	60089	1	0	0	0	0	0	0	0	0	0	0	0
4921	4896	4921	4896	4888	38023	60089	1	0	0	0	0	0	0	0	0	0	0	0
4924	4896	4924	4896	4888	38023	60089	1	0	0	0	0	0	0	0	0	0	0	0
4925	4896	4925	4896	4888	38023	60089	1	0	0	0	0	0	0	0	0	0	0	0
4950	4896	4950	4896	4888	38023	60089	1	0	0	0	0	0	0	0	0	0	0	0
16167	4896	16167	4896	4888	38023	60089	1	0	0	0	0	0	0	0	0	0	0	0
16515	4896	16515	4896	4888	38023	60089	1	0	0	0	0	0	0	0	0	0	0	0
16517	4896	16517	4896	4888	38023	60089	1	0	0	0	0	0	0	0	0	0	0	0
16518	4896	16518	4896	4888	38023	60089	1	0	0	0	0	0	0	0	0	0	0	0
30368	4896	30368	4896	4888	38023	60089	1	0	0	0	0	0	0	0	0	0	0	0
30524	4896	30524	4896	4888	38023	60089	1	0	0	0	0	0	0	0	0	0	0	0
30525	4896	30525	4896	4888	38023	60089	1	0	0	0	0	0	0	0	0	0	0	0
38021	4896	38021	4896	4888	38023	60089	1	0	0	0	0	0	0	0	0	0	0	0
38164	4896	38164	4896	4888	38023	60089	1	0	0	0	0	0	0	0	0	0	0	0
42008	4896	42008	4896	4888	38023	60089	1	0	0	0	0	0	0	0	0	0	0	0
42010	4896	42010	4896	4888	38023	60089	1	0	0	0	0	0	0	0	0	0	0	0
42012	4896	42012	4896	4888	38023	60089	1	0	0	0	0	0	0	0	0	0	0	0
42014	4896	42014	4896	4888	38023	60089	1	0	0	0	0	0	0	0	0	0	0	0
42016	4896	42016	4896	4888	38023	60089	1	0	0	0	0	0	0	0	0	0	0	0
42018	4896	42018	4896	4888	38023	60089	1	0	0	0	0	0	0	0	0	0	0	0
42020	4896	42020	4896	4888	38023	60089	1	0	0	0	0	0	0	0	0	0	0	0
45506	4896	45506	4896	4888	38023	60089	1	0	0	0	0	0	0	0	0	0	0	0
45508	4896	45508	4896	4888	38023	60089	1	0	0	0	0	0	0	0	0	0	0	0
70380	4896	70380	4896	4888	38023	60089	1	0	0	0	0	0	0	0	0	0	0	0
70747	4896	70747	4896	4888	38023	60089	1	0	0	0	0	0	0	0	0	0	0	0
4899	4897	4899	4897	4896	4888	38023	60089	1	0	0	0	0	0	0	0	0	0	0
4923	4897	4923	4897	4896	4888	38023	60089	1	0	0	0	0	0	0	0	0	0	0
4905	4904	4905	4904	4896	4888	38023	60089	1	0	0	0	0	0	0	0	0	0	0
4906	4904	4906	4904	4896	4888	38023	60089	1	0	0	0	0	0	0	0	0	0	0
34348	4904	34348	4904	4896	4888	38023	60089	1	0	0	0	0	0	0	0	0	0	0
4909	4908	4909	4908	4896	4888	38023	60089	1	0	0	0	0	0	0	0	0	0	0
4910	4908	4910	4908	4896	4888	38023	60089	1	0	0	0	0	0	0	0	0	0	0
19967	4908	19967	4908	4896	4888	38023	60089	1	0	0	0	0	0	0	0	0	0	0
19968	4908	19968	4908	4896	4888	38023	60089	1	0	0	0	0	0	0	0	0	0	0
1608	4930	1608	4930	4888	38023	60089	1	0	0	0	0	0	0	0	0	0	0	0
1609	35586	1609	35586	4888	38023	60089	1	0	0	0	0	0	0	0	0	0	0	0
1616	4930	1616	4930	4888	38023	60089	1	0	0	0	0	0	0	0	0	0	0	0
1634	4930	1634	4930	4888	38023	60089	1	0	0	0	0	0	0	0	0	0	0	0
1644	1614	1644	1614	35586	4888	38023	60089	1	0	0	0	0	0	0	0	0	0	0
1646	1614	1646	1614	35586	4888	38023	60089	1	0	0	0	0	0	0	0	0	0	0
1647	9884	1647	9884	4888	38023	60089	1	0	0	0	0	0	0	0	0	0	0	0
4949	4930	4949	4930	4888	38023	60089	1	0	0	0	0	0	0	0	0	0	0	0
4952	30594	4952	30594	38023	60089	1	0	0	0	0	0	0	0	0	0	0	0	0
4953	4930	4953	4930	4888	38023	60089	1	0	0	0	0	0	0	0	0	0	0	0
4964	4930	4964	4930	4888	38023	60089	1	0	0	0	0	0	0	0	0	0	0	0
4968	4930	4968	4930	4888	38023	60089	1	0	0	0	0	0	0	0	0	0	0	0
4975	4930	4975	4930	4888	38023	60089	1	0	0	0	0	0	0	0	0	0	0	0
4976	4930	4976	4930	4888	38023	60089	1	0	0	0	0	0	0	0	0	0	0	0
4991	4930	4991	4930	4888	38023	60089	1	0	0	0	0	0	0	0	0	0	0	0
4992	4930	4992	4930	4888	38023	60089	1	0	0	0	0	0	0	0	0	0	0	0
4996	4930	4996	4930	4888	38023	60089	1	0	0	0	0	0	0	0	0	0	0	0
4997	4930	4997	4930	4888	38023	60089	1	0	0	0	0	0	0	0	0	0	0	0
4999	4930	4999	4930	4888	38023	60089	1	0	0	0	0	0	0	0	0	0	0	0
8020	4930	8020	4930	4888	38023	60089	1	0	0	0	0	0	0	0	0	0	0	0
8227	4930	8227	4930	4888	38023	60089	1	0	0	0	0	0	0	0	0	0	0	0
8501	35586	8501	35586	4888	38023	60089	1	0	0	0	0	0	0	0	0	0	0	0
8502	4930	8502	4930	4888	38023	60089	1	0	0	0	0	0	0	0	0	0	0	0
8528	4930	8528	4930	4888	38023	60089	1	0	0	0	0	0	0	0	0	0	0	0
15055	4930	15055	4930	4888	38023	60089	1	0	0	0	0	0	0	0	0	0	0	0
15056	4930	15056	4930	4888	38023	60089	1	0	0	0	0	0	0	0	0	0	0	0
16503	4930	16503	4930	4888	38023	60089	1	0	0	0	0	0	0	0	0	0	0	0
16519	4930	16519	4930	4888	38023	60089	1	0	0	0	0	0	0	0	0	0	0	0
16520	4930	16520	4930	4888	38023	60089	1	0	0	0	0	0	0	0	0	0	0	0
16522	4930	16522	4930	4888	38023	60089	1	0	0	0	0	0	0	0	0	0	0	0
30273	4930	30273	4930	4888	38023	60089	1	0	0	0	0	0	0	0	0	0	0	0
35472	4930	35472	4930	4888	38023	60089	1	0	0	0	0	0	0	0	0	0	0	0
36505	4930	36505	4930	4888	38023	60089	1	0	0	0	0	0	0	0	0	0	0	0
38022	4930	38022	4930	4888	38023	60089	1	0	0	0	0	0	0	0	0	0	0	0
38054	4930	38054	4930	4888	38023	60089	1	0	0	0	0	0	0	0	0	0	0	0
38182	4930	38182	4930	4888	38023	60089	1	0	0	0	0	0	0	0	0	0	0	0
42654	4930	42654	4930	4888	38023	60089	1	0	0	0	0	0	0	0	0	0	0	0
45125	4930	45125	4930	4888	38023	60089	1	0	0	0	0	0	0	0	0	0	0	0
70553	4930	70553	4930	4888	38023	60089	1	0	0	0	0	0	0	0	0	0	0	0
90681	4930	90681	4930	4888	38023	60089	1	0	0	0	0	0	0	0	0	0	0	0
98988	8066	98988	8066	4888	38023	60089	1	0	0	0	0	0	0	0	0	0	0	0
99528	30594	99528	30594	38023	60089	1	0	0	0	0	0	0	0	0	0	0	0	0
99530	4930	99530	4930	4888	38023	60089	1	0	0	0	0	0	0	0	0	0	0	0
106063	4930	106063	4930	4888	38023	60089	1	0	0	0	0	0	0	0	0	0	0	0
1990576	4930	1990576	4930	4888	38023	60089	1	0	0	0	0	0	0	0	0	0	0	0
1990595	4930	1990595	4930	4888	38023	60089	1	0	0	0	0	0	0	0	0	0	0	0
4933	4932	4933	4932	8528	4930	4888	38023	60089	1	0	0	0	0	0	0	0	0	0
4934	4932	4934	4932	8528	4930	4888	38023	60089	1	0	0	0	0	0	0	0	0	0
36319	4932	36319	4932	8528	4930	4888	38023	60089	1	0	0	0	0	0	0	0	0	0
36320	4932	36320	4932	8528	4930	4888	38023	60089	1	0	0	0	0	0	0	0	0	0
4936	4935	4936	4935	8227	4930	4888	38023	60089	1	0	0	0	0	0	0	0	0	0
4939	4935	4939	4935	8227	4930	4888	38023	60089	1	0	0	0	0	0	0	0	0	0
4937	4936	4937	4936	4935	8227	4930	4888	38023	60089	1	0	0	0	0	0	0	0	0
4938	4936	4938	4936	4935	8227	4930	4888	38023	60089	1	0	0	0	0	0	0	0	0
4940	4939	4940	4939	4935	8227	4930	4888	38023	60089	1	0	0	0	0	0	0	0	0
4941	4939	4941	4939	4935	8227	4930	4888	38023	60089	1	0	0	0	0	0	0	0	0
15052	4939	15052	4939	4935	8227	4930	4888	38023	60089	1	0	0	0	0	0	0	0	0
16493	4950	16493	4950	4896	4888	38023	60089	1	0	0	0	0	0	0	0	0	0	0
16494	4950	16494	4950	4896	4888	38023	60089	1	0	0	0	0	0	0	0	0	0	0
16495	4950	16495	4950	4896	4888	38023	60089	1	0	0	0	0	0	0	0	0	0	0
1588	4952	1588	4952	30594	38023	60089	1	0	0	0	0	0	0	0	0	0	0	0
1590	4952	1590	4952	30594	38023	60089	1	0	0	0	0	0	0	0	0	0	0	0
1591	4952	1591	4952	30594	38023	60089	1	0	0	0	0	0	0	0	0	0	0	0
1670	4952	1670	4952	30594	38023	60089	1	0	0	0	0	0	0	0	0	0	0	0
4954	4953	4954	4953	4930	4888	38023	60089	1	0	0	0	0	0	0	0	0	0	0
4974	4953	4974	4953	4930	4888	38023	60089	1	0	0	0	0	0	0	0	0	0	0
4955	4954	4955	4954	4953	4930	4888	38023	60089	1	0	0	0	0	0	0	0	0	0
4960	4954	4960	4954	4953	4930	4888	38023	60089	1	0	0	0	0	0	0	0	0	0
1785	4955	1785	4955	4954	4953	4930	4888	38023	60089	1	0	0	0	0	0	0	0	0
4956	4955	4956	4955	4954	4953	4930	4888	38023	60089	1	0	0	0	0	0	0	0	0
4957	4955	4957	4955	4954	4953	4930	4888	38023	60089	1	0	0	0	0	0	0	0	0
4958	4955	4958	4955	4954	4953	4930	4888	38023	60089	1	0	0	0	0	0	0	0	0
4959	4955	4959	4955	4954	4953	4930	4888	38023	60089	1	0	0	0	0	0	0	0	0
16501	4955	16501	4955	4954	4953	4930	4888	38023	60089	1	0	0	0	0	0	0	0	0
4961	4960	4961	4960	4954	4953	4930	4888	38023	60089	1	0	0	0	0	0	0	0	0
4971	4970	4971	4970	22824	22835	30594	38023	60089	1	0	0	0	0	0	0	0	0	0
4972	4970	4972	4970	22824	22835	30594	38023	60089	1	0	0	0	0	0	0	0	0	0
15277	4970	15277	4970	22824	22835	30594	38023	60089	1	0	0	0	0	0	0	0	0	0
22849	4970	22849	4970	22824	22835	30594	38023	60089	1	0	0	0	0	0	0	0	0	0
1631	4974	1631	4974	4953	4930	4888	38023	60089	1	0	0	0	0	0	0	0	0	0
1632	4974	1632	4974	4953	4930	4888	38023	60089	1	0	0	0	0	0	0	0	0	0
4978	4977	4978	4977	8528	4930	4888	38023	60089	1	0	0	0	0	0	0	0	0	0
4979	99528	4979	99528	30594	38023	60089	1	0	0	0	0	0	0	0	0	0	0	0
4980	4977	4980	4977	8528	4930	4888	38023	60089	1	0	0	0	0	0	0	0	0	0
1601	4983	1601	4983	8188	8528	4930	4888	38023	60089	1	0	0	0	0	0	0	0	0
1602	4983	1602	4983	8188	8528	4930	4888	38023	60089	1	0	0	0	0	0	0	0	0
38022	4930	38022	4930	4888	38023	60089	1	0	0	0	0	0	0	0	0	0	0	0
1626	4985	1626	4985	8528	4930	4888	38023	60089	1	0	0	0	0	0	0	0	0	0
4979	99528	4979	99528	30594	38023	60089	1	0	0	0	0	0	0	0	0	0	0	0
38046	4985	38046	4985	8528	4930	4888	38023	60089	1	0	0	0	0	0	0	0	0	0
38047	4985	38047	4985	8528	4930	4888	38023	60089	1	0	0	0	0	0	0	0	0	0
38048	4985	38048	4985	8528	4930	4888	38023	60089	1	0	0	0	0	0	0	0	0	0
1586	4993	1586	4993	99528	30594	38023	60089	1	0	0	0	0	0	0	0	0	0	0
1587	4993	1587	4993	99528	30594	38023	60089	1	0	0	0	0	0	0	0	0	0	0
16496	4995	16496	4995	8188	8528	4930	4888	38023	60089	1	0	0	0	0	0	0	0	0
16497	4995	16497	4995	8188	8528	4930	4888	38023	60089	1	0	0	0	0	0	0	0	0
16498	4995	16498	4995	8188	8528	4930	4888	38023	60089	1	0	0	0	0	0	0	0	0
5004	5003	5004	5003	4714	4713	4672	140096	3824	1	0	0	0	0	0	0	0	0	0
5005	5003	5005	5003	4714	4713	4672	140096	3824	1	0	0	0	0	0	0	0	0	0
8313	5006	8313	5006	4714	4713	4672	140096	3824	1	0	0	0	0	0	0	0	0	0
5018	5017	5018	5017	4714	4713	4672	140096	3824	1	0	0	0	0	0	0	0	0	0
5019	5017	5019	5017	4714	4713	4672	140096	3824	1	0	0	0	0	0	0	0	0	0
36326	5021	36326	5021	4714	4713	4672	140096	3824	1	0	0	0	0	0	0	0	0	0
36327	5021	36327	5021	4714	4713	4672	140096	3824	1	0	0	0	0	0	0	0	0	0
36328	5021	36328	5021	4714	4713	4672	140096	3824	1	0	0	0	0	0	0	0	0	0
36329	5021	36329	5021	4714	4713	4672	140096	3824	1	0	0	0	0	0	0	0	0	0
36330	5021	36330	5021	4714	4713	4672	140096	3824	1	0	0	0	0	0	0	0	0	0
5025	5024	5025	5024	4675	4674	4672	140096	3824	1	0	0	0	0	0	0	0	0	0
5026	5024	5026	5024	4675	4674	4672	140096	3824	1	0	0	0	0	0	0	0	0	0
70123	5024	70123	5024	4675	4674	4672	140096	3824	1	0	0	0	0	0	0	0	0	0
10465	5030	10465	5030	38023	60089	1	0	0	0	0	0	0	0	0	0	0	0	0
60175	4714	60175	4714	4713	4672	140096	3824	1	0	0	0	0	0	0	0	0	0	0
38058	5031	38058	5031	5035	4888	38023	60089	1	0	0	0	0	0	0	0	0	0	0
1990760	5034	1990760	5034	4888	38023	60089	1	0	0	0	0	0	0	0	0	0	0	0
5031	5035	5031	5035	4888	38023	60089	1	0	0	0	0	0	0	0	0	0	0	0
5033	5035	5033	5035	4888	38023	60089	1	0	0	0	0	0	0	0	0	0	0	0
36463	5035	36463	5035	4888	38023	60089	1	0	0	0	0	0	0	0	0	0	0	0
5043	5042	5043	5042	4888	38023	60089	1	0	0	0	0	0	0	0	0	0	0	0
38006	5042	38006	5042	4888	38023	60089	1	0	0	0	0	0	0	0	0	0	0	0
268	5048	268	5048	42277	33218	5488	1	0	0	0	0	0	0	0	0	0	0	0
5051	5048	5051	5048	42277	33218	5488	1	0	0	0	0	0	0	0	0	0	0	0
8139	5048	8139	5048	42277	33218	5488	1	0	0	0	0	0	0	0	0	0	0	0
10209	5048	10209	5048	42277	33218	5488	1	0	0	0	0	0	0	0	0	0	0	0
30941	5048	30941	5048	42277	33218	5488	1	0	0	0	0	0	0	0	0	0	0	0
30942	5048	30942	5048	42277	33218	5488	1	0	0	0	0	0	0	0	0	0	0	0
30943	5048	30943	5048	42277	33218	5488	1	0	0	0	0	0	0	0	0	0	0	0
46923	5048	46923	5048	42277	33218	5488	1	0	0	0	0	0	0	0	0	0	0	0
1990473	5048	1990473	5048	42277	33218	5488	1	0	0	0	0	0	0	0	0	0	0	0
30616	5072	30616	5072	60089	1	0	0	0	0	0	0	0	0	0	0	0	0	0
30617	5072	30617	5072	60089	1	0	0	0	0	0	0	0	0	0	0	0	0	0
30618	5072	30618	5072	60089	1	0	0	0	0	0	0	0	0	0	0	0	0	0
5086	5085	5086	5085	51020	19899	5515	5488	1	0	0	0	0	0	0	0	0	0	0
5088	17016	5088	17016	31267	51020	19899	5515	5488	1	0	0	0	0	0	0	0	0	0
5090	5085	5090	5085	51020	19899	5515	5488	1	0	0	0	0	0	0	0	0	0	0
17132	5085	17132	5085	51020	19899	5515	5488	1	0	0	0	0	0	0	0	0	0	0
5087	5088	5087	5088	17016	31267	51020	19899	5515	5488	1	0	0	0	0	0	0	0	0
5089	5088	5089	5088	17016	31267	51020	19899	5515	5488	1	0	0	0	0	0	0	0	0
8321	5088	8321	5088	17016	31267	51020	19899	5515	5488	1	0	0	0	0	0	0	0	0
16220	5088	16220	5088	17016	31267	51020	19899	5515	5488	1	0	0	0	0	0	0	0	0
17034	5088	17034	5088	17016	31267	51020	19899	5515	5488	1	0	0	0	0	0	0	0	0
17112	5088	17112	5088	17016	31267	51020	19899	5515	5488	1	0	0	0	0	0	0	0	0
30676	5089	30676	5089	5088	17016	31267	51020	19899	5515	5488	1	0	0	0	0	0	0	0
5093	5092	5093	5092	30695	60589	30234	98772	1	0	0	0	0	0	0	0	0	0	0
5094	5092	5094	5092	30695	60589	30234	98772	1	0	0	0	0	0	0	0	0	0	0
1664	5102	1664	5102	5515	5488	1	0	0	0	0	0	0	0	0	0	0	0	0
5067	5102	5067	5102	5515	5488	1	0	0	0	0	0	0	0	0	0	0	0	0
5112	5102	5112	5102	5515	5488	1	0	0	0	0	0	0	0	0	0	0	0	0
5113	5102	5113	5102	5515	5488	1	0	0	0	0	0	0	0	0	0	0	0	0
5115	5102	5115	5102	5515	5488	1	0	0	0	0	0	0	0	0	0	0	0	0
5117	5102	5117	5102	5515	5488	1	0	0	0	0	0	0	0	0	0	0	0	0
5118	5102	5118	5102	5515	5488	1	0	0	0	0	0	0	0	0	0	0	0	0
5121	5102	5121	5102	5515	5488	1	0	0	0	0	0	0	0	0	0	0	0	0
5122	5102	5122	5102	5515	5488	1	0	0	0	0	0	0	0	0	0	0	0	0
5124	5102	5124	5102	5515	5488	1	0	0	0	0	0	0	0	0	0	0	0	0
5126	5102	5126	5102	5515	5488	1	0	0	0	0	0	0	0	0	0	0	0	0
5158	5102	5158	5102	5515	5488	1	0	0	0	0	0	0	0	0	0	0	0	0
5159	5102	5159	5102	5515	5488	1	0	0	0	0	0	0	0	0	0	0	0	0
5176	5102	5176	5102	5515	5488	1	0	0	0	0	0	0	0	0	0	0	0	0
5178	50839	5178	50839	5515	5488	1	0	0	0	0	0	0	0	0	0	0	0	0
5186	5102	5186	5102	5515	5488	1	0	0	0	0	0	0	0	0	0	0	0	0
17098	5102	17098	5102	5515	5488	1	0	0	0	0	0	0	0	0	0	0	0	0
17162	8134	17162	8134	5515	5488	1	0	0	0	0	0	0	0	0	0	0	0	0
19963	5102	19963	5102	5515	5488	1	0	0	0	0	0	0	0	0	0	0	0	0
30156	5102	30156	5102	5515	5488	1	0	0	0	0	0	0	0	0	0	0	0	0
30215	5102	30215	5102	5515	5488	1	0	0	0	0	0	0	0	0	0	0	0	0
30370	5102	30370	5102	5515	5488	1	0	0	0	0	0	0	0	0	0	0	0	0
30971	1990782	30971	1990782	19901	19900	19899	5515	5488	1	0	0	0	0	0	0	0	0	0
30987	5102	30987	5102	5515	5488	1	0	0	0	0	0	0	0	0	0	0	0	0
33130	5102	33130	5102	5515	5488	1	0	0	0	0	0	0	0	0	0	0	0	0
33612	5102	33612	5102	5515	5488	1	0	0	0	0	0	0	0	0	0	0	0	0
34190	5102	34190	5102	5515	5488	1	0	0	0	0	0	0	0	0	0	0	0	0
34987	5102	34987	5102	5515	5488	1	0	0	0	0	0	0	0	0	0	0	0	0
35254	5102	35254	5102	5515	5488	1	0	0	0	0	0	0	0	0	0	0	0	0
35325	5102	35325	5102	5515	5488	1	0	0	0	0	0	0	0	0	0	0	0	0
38191	5102	38191	5102	5515	5488	1	0	0	0	0	0	0	0	0	0	0	0	0
39552	5102	39552	5102	5515	5488	1	0	0	0	0	0	0	0	0	0	0	0	0
39556	5102	39556	5102	5515	5488	1	0	0	0	0	0	0	0	0	0	0	0	0
42043	5102	42043	5102	5515	5488	1	0	0	0	0	0	0	0	0	0	0	0	0
42287	5102	42287	5102	5515	5488	1	0	0	0	0	0	0	0	0	0	0	0	0
42608	5102	42608	5102	5515	5488	1	0	0	0	0	0	0	0	0	0	0	0	0
42609	5102	42609	5102	5515	5488	1	0	0	0	0	0	0	0	0	0	0	0	0
42610	5102	42610	5102	5515	5488	1	0	0	0	0	0	0	0	0	0	0	0	0
42614	5102	42614	5102	5515	5488	1	0	0	0	0	0	0	0	0	0	0	0	0
42615	5102	42615	5102	5515	5488	1	0	0	0	0	0	0	0	0	0	0	0	0
42975	5102	42975	5102	5515	5488	1	0	0	0	0	0	0	0	0	0	0	0	0
43125	5102	43125	5102	5515	5488	1	0	0	0	0	0	0	0	0	0	0	0	0
46703	5102	46703	5102	5515	5488	1	0	0	0	0	0	0	0	0	0	0	0	0
46875	5102	46875	5102	5515	5488	1	0	0	0	0	0	0	0	0	0	0	0	0
48018	5102	48018	5102	5515	5488	1	0	0	0	0	0	0	0	0	0	0	0	0
48019	5102	48019	5102	5515	5488	1	0	0	0	0	0	0	0	0	0	0	0	0
48495	5102	48495	5102	5515	5488	1	0	0	0	0	0	0	0	0	0	0	0	0
50786	5102	50786	5102	5515	5488	1	0	0	0	0	0	0	0	0	0	0	0	0
50811	5102	50811	5102	5515	5488	1	0	0	0	0	0	0	0	0	0	0	0	0
51427	5102	51427	5102	5515	5488	1	0	0	0	0	0	0	0	0	0	0	0	0
70325	5102	70325	5102	5515	5488	1	0	0	0	0	0	0	0	0	0	0	0	0
70851	5102	70851	5102	5515	5488	1	0	0	0	0	0	0	0	0	0	0	0	0
71884	5102	71884	5102	5515	5488	1	0	0	0	0	0	0	0	0	0	0	0	0
90722	5102	90722	5102	5515	5488	1	0	0	0	0	0	0	0	0	0	0	0	0
97109	5102	97109	5102	5515	5488	1	0	0	0	0	0	0	0	0	0	0	0	0
1990459	5102	1990459	5102	5515	5488	1	0	0	0	0	0	0	0	0	0	0	0	0
1990460	5102	1990460	5102	5515	5488	1	0	0	0	0	0	0	0	0	0	0	0	0
1990631	5102	1990631	5102	5515	5488	1	0	0	0	0	0	0	0	0	0	0	0	0
1990890	5102	1990890	5102	5515	5488	1	0	0	0	0	0	0	0	0	0	0	0	0
5105	5104	5105	5104	70851	5102	5515	5488	1	0	0	0	0	0	0	0	0	0	0
5111	5104	5111	5104	70851	5102	5515	5488	1	0	0	0	0	0	0	0	0	0	0
30353	48019	30353	48019	5102	5515	5488	1	0	0	0	0	0	0	0	0	0	0	0
5163	5165	5163	5165	5126	5102	5515	5488	1	0	0	0	0	0	0	0	0	0	0
8009	42379	8009	42379	1664	5102	5515	5488	1	0	0	0	0	0	0	0	0	0	0
1531	5126	1531	5126	5102	5515	5488	1	0	0	0	0	0	0	0	0	0	0	0
2112	5126	2112	5126	5102	5515	5488	1	0	0	0	0	0	0	0	0	0	0	0
5127	5126	5127	5126	5102	5515	5488	1	0	0	0	0	0	0	0	0	0	0	0
5128	5126	5128	5126	5102	5515	5488	1	0	0	0	0	0	0	0	0	0	0	0
5129	5126	5129	5126	5102	5515	5488	1	0	0	0	0	0	0	0	0	0	0	0
5130	5126	5130	5126	5102	5515	5488	1	0	0	0	0	0	0	0	0	0	0	0
5131	5126	5131	5126	5102	5515	5488	1	0	0	0	0	0	0	0	0	0	0	0
5132	5126	5132	5126	5102	5515	5488	1	0	0	0	0	0	0	0	0	0	0	0
5133	5126	5133	5126	5102	5515	5488	1	0	0	0	0	0	0	0	0	0	0	0
5134	5126	5134	5126	5102	5515	5488	1	0	0	0	0	0	0	0	0	0	0	0
5135	5126	5135	5126	5102	5515	5488	1	0	0	0	0	0	0	0	0	0	0	0
5136	5126	5136	5126	5102	5515	5488	1	0	0	0	0	0	0	0	0	0	0	0
5137	5126	5137	5126	5102	5515	5488	1	0	0	0	0	0	0	0	0	0	0	0
5138	5126	5138	5126	5102	5515	5488	1	0	0	0	0	0	0	0	0	0	0	0
5139	5126	5139	5126	5102	5515	5488	1	0	0	0	0	0	0	0	0	0	0	0
5140	5126	5140	5126	5102	5515	5488	1	0	0	0	0	0	0	0	0	0	0	0
5141	5126	5141	5126	5102	5515	5488	1	0	0	0	0	0	0	0	0	0	0	0
5142	5126	5142	5126	5102	5515	5488	1	0	0	0	0	0	0	0	0	0	0	0
5143	5126	5143	5126	5102	5515	5488	1	0	0	0	0	0	0	0	0	0	0	0
5144	5126	5144	5126	5102	5515	5488	1	0	0	0	0	0	0	0	0	0	0	0
5145	5126	5145	5126	5102	5515	5488	1	0	0	0	0	0	0	0	0	0	0	0
5146	5126	5146	5126	5102	5515	5488	1	0	0	0	0	0	0	0	0	0	0	0
5147	5126	5147	5126	5102	5515	5488	1	0	0	0	0	0	0	0	0	0	0	0
5148	5126	5148	5126	5102	5515	5488	1	0	0	0	0	0	0	0	0	0	0	0
5149	5126	5149	5126	5102	5515	5488	1	0	0	0	0	0	0	0	0	0	0	0
5152	19966	5152	19966	19838	5515	5488	1	0	0	0	0	0	0	0	0	0	0	0
5157	5126	5157	5126	5102	5515	5488	1	0	0	0	0	0	0	0	0	0	0	0
5160	5126	5160	5126	5102	5515	5488	1	0	0	0	0	0	0	0	0	0	0	0
5165	5126	5165	5126	5102	5515	5488	1	0	0	0	0	0	0	0	0	0	0	0
5172	5126	5172	5126	5102	5515	5488	1	0	0	0	0	0	0	0	0	0	0	0
5173	5126	5173	5126	5102	5515	5488	1	0	0	0	0	0	0	0	0	0	0	0
16170	5126	16170	5126	5102	5515	5488	1	0	0	0	0	0	0	0	0	0	0	0
30367	5126	30367	5126	5102	5515	5488	1	0	0	0	0	0	0	0	0	0	0	0
30380	5126	30380	5126	5102	5515	5488	1	0	0	0	0	0	0	0	0	0	0	0
32003	5126	32003	5126	5102	5515	5488	1	0	0	0	0	0	0	0	0	0	0	0
32813	5126	32813	5126	5102	5515	5488	1	0	0	0	0	0	0	0	0	0	0	0
42379	1664	42379	1664	5102	5515	5488	1	0	0	0	0	0	0	0	0	0	0	0
45514	5126	45514	5126	5102	5515	5488	1	0	0	0	0	0	0	0	0	0	0	0
45515	5126	45515	5126	5102	5515	5488	1	0	0	0	0	0	0	0	0	0	0	0
45516	5126	45516	5126	5102	5515	5488	1	0	0	0	0	0	0	0	0	0	0	0
45517	5126	45517	5126	5102	5515	5488	1	0	0	0	0	0	0	0	0	0	0	0
45518	5126	45518	5126	5102	5515	5488	1	0	0	0	0	0	0	0	0	0	0	0
45519	5126	45519	5126	5102	5515	5488	1	0	0	0	0	0	0	0	0	0	0	0
45520	5126	45520	5126	5102	5515	5488	1	0	0	0	0	0	0	0	0	0	0	0
45521	5126	45521	5126	5102	5515	5488	1	0	0	0	0	0	0	0	0	0	0	0
45522	5126	45522	5126	5102	5515	5488	1	0	0	0	0	0	0	0	0	0	0	0
45523	5126	45523	5126	5102	5515	5488	1	0	0	0	0	0	0	0	0	0	0	0
70748	5126	70748	5126	5102	5515	5488	1	0	0	0	0	0	0	0	0	0	0	0
5150	5149	5150	5149	5126	5102	5515	5488	1	0	0	0	0	0	0	0	0	0	0
5151	5149	5151	5149	5126	5102	5515	5488	1	0	0	0	0	0	0	0	0	0	0
45352	5152	45352	5152	19966	19838	5515	5488	1	0	0	0	0	0	0	0	0	0	0
45353	5152	45353	5152	19966	19838	5515	5488	1	0	0	0	0	0	0	0	0	0	0
45237	5153	45237	5153	45236	42379	1664	5102	5515	5488	1	0	0	0	0	0	0	0	0
45238	5153	45238	5153	45236	42379	1664	5102	5515	5488	1	0	0	0	0	0	0	0	0
8317	5154	8317	5154	70851	5102	5515	5488	1	0	0	0	0	0	0	0	0	0	0
5114	5160	5114	5160	5126	5102	5515	5488	1	0	0	0	0	0	0	0	0	0	0
5120	5160	5120	5160	5126	5102	5515	5488	1	0	0	0	0	0	0	0	0	0	0
34713	5160	34713	5160	5126	5102	5515	5488	1	0	0	0	0	0	0	0	0	0	0
34714	5160	34714	5160	5126	5102	5515	5488	1	0	0	0	0	0	0	0	0	0	0
5163	5165	5163	5165	5126	5102	5515	5488	1	0	0	0	0	0	0	0	0	0	0
5166	5165	5166	5165	5126	5102	5515	5488	1	0	0	0	0	0	0	0	0	0	0
5167	5165	5167	5165	5126	5102	5515	5488	1	0	0	0	0	0	0	0	0	0	0
31546	5165	31546	5165	5126	5102	5515	5488	1	0	0	0	0	0	0	0	0	0	0
5168	5167	5168	5167	5165	5126	5102	5515	5488	1	0	0	0	0	0	0	0	0	0
5169	5167	5169	5167	5165	5126	5102	5515	5488	1	0	0	0	0	0	0	0	0	0
5170	5167	5170	5167	5165	5126	5102	5515	5488	1	0	0	0	0	0	0	0	0	0
43183	5172	43183	5172	5126	5102	5515	5488	1	0	0	0	0	0	0	0	0	0	0
43184	5172	43184	5172	5126	5102	5515	5488	1	0	0	0	0	0	0	0	0	0	0
43185	5172	43185	5172	5126	5102	5515	5488	1	0	0	0	0	0	0	0	0	0	0
98640	5178	98640	5178	50839	5515	5488	1	0	0	0	0	0	0	0	0	0	0	0
5183	5179	5183	5179	48018	5102	5515	5488	1	0	0	0	0	0	0	0	0	0	0
5184	5179	5184	5179	48018	5102	5515	5488	1	0	0	0	0	0	0	0	0	0	0
8437	5179	8437	5179	48018	5102	5515	5488	1	0	0	0	0	0	0	0	0	0	0
8613	5179	8613	5179	48018	5102	5515	5488	1	0	0	0	0	0	0	0	0	0	0
16084	5179	16084	5179	48018	5102	5515	5488	1	0	0	0	0	0	0	0	0	0	0
16085	5179	16085	5179	48018	5102	5515	5488	1	0	0	0	0	0	0	0	0	0	0
16521	5179	16521	5179	48018	5102	5515	5488	1	0	0	0	0	0	0	0	0	0	0
16608	5179	16608	5179	48018	5102	5515	5488	1	0	0	0	0	0	0	0	0	0	0
16913	5179	16913	5179	48018	5102	5515	5488	1	0	0	0	0	0	0	0	0	0	0
17044	5179	17044	5179	48018	5102	5515	5488	1	0	0	0	0	0	0	0	0	0	0
17045	5179	17045	5179	48018	5102	5515	5488	1	0	0	0	0	0	0	0	0	0	0
30354	5179	30354	5179	48018	5102	5515	5488	1	0	0	0	0	0	0	0	0	0	0
46659	5179	46659	5179	48018	5102	5515	5488	1	0	0	0	0	0	0	0	0	0	0
70186	5179	70186	5179	48018	5102	5515	5488	1	0	0	0	0	0	0	0	0	0	0
5185	5184	5185	5184	5179	48018	5102	5515	5488	1	0	0	0	0	0	0	0	0	0
8031	5184	8031	5184	5179	48018	5102	5515	5488	1	0	0	0	0	0	0	0	0	0
8255	5184	8255	5184	5179	48018	5102	5515	5488	1	0	0	0	0	0	0	0	0	0
16087	5184	16087	5184	5179	48018	5102	5515	5488	1	0	0	0	0	0	0	0	0	0
18445	5184	18445	5184	5179	48018	5102	5515	5488	1	0	0	0	0	0	0	0	0	0
772	5186	772	5186	5102	5515	5488	1	0	0	0	0	0	0	0	0	0	0	0
30413	5186	30413	5186	5102	5515	5488	1	0	0	0	0	0	0	0	0	0	0	0
3735	5198	3735	5198	1	0	0	0	0	0	0	0	0	0	0	0	0	0	0
3742	5198	3742	5198	1	0	0	0	0	0	0	0	0	0	0	0	0	0	0
5199	5198	5199	5198	1	0	0	0	0	0	0	0	0	0	0	0	0	0	0
5200	5198	5200	5198	1	0	0	0	0	0	0	0	0	0	0	0	0	0	0
5201	5198	5201	5198	1	0	0	0	0	0	0	0	0	0	0	0	0	0	0
5212	5198	5212	5198	1	0	0	0	0	0	0	0	0	0	0	0	0	0	0
5213	5198	5213	5198	1	0	0	0	0	0	0	0	0	0	0	0	0	0	0
5487	5198	5487	5198	1	0	0	0	0	0	0	0	0	0	0	0	0	0	0
8147	5198	8147	5198	1	0	0	0	0	0	0	0	0	0	0	0	0	0	0
8307	5198	8307	5198	1	0	0	0	0	0	0	0	0	0	0	0	0	0	0
16490	5198	16490	5198	1	0	0	0	0	0	0	0	0	0	0	0	0	0	0
17056	5198	17056	5198	1	0	0	0	0	0	0	0	0	0	0	0	0	0	0
19911	5198	19911	5198	1	0	0	0	0	0	0	0	0	0	0	0	0	0	0
30280	5198	30280	5198	1	0	0	0	0	0	0	0	0	0	0	0	0	0	0
30527	5198	30527	5198	1	0	0	0	0	0	0	0	0	0	0	0	0	0	0
32947	5515	32947	5515	5488	1	0	0	0	0	0	0	0	0	0	0	0	0	0
35804	5198	35804	5198	1	0	0	0	0	0	0	0	0	0	0	0	0	0	0
39660	5198	39660	5198	1	0	0	0	0	0	0	0	0	0	0	0	0	0	0
42302	5198	42302	5198	1	0	0	0	0	0	0	0	0	0	0	0	0	0	0
43886	5198	43886	5198	1	0	0	0	0	0	0	0	0	0	0	0	0	0	0
97099	5198	97099	5198	1	0	0	0	0	0	0	0	0	0	0	0	0	0	0
97493	5198	97493	5198	1	0	0	0	0	0	0	0	0	0	0	0	0	0	0
98918	5198	98918	5198	1	0	0	0	0	0	0	0	0	0	0	0	0	0	0
1990915	5199	1990915	5199	5198	1	0	0	0	0	0	0	0	0	0	0	0	0	0
98699	5200	98699	5200	5198	1	0	0	0	0	0	0	0	0	0	0	0	0	0
98973	5200	98973	5200	5198	1	0	0	0	0	0	0	0	0	0	0	0	0	0
99184	5200	99184	5200	5198	1	0	0	0	0	0	0	0	0	0	0	0	0	0
30020	5201	30020	5201	5198	1	0	0	0	0	0	0	0	0	0	0	0	0	0
30021	5201	30021	5201	5198	1	0	0	0	0	0	0	0	0	0	0	0	0	0
30023	5201	30023	5201	5198	1	0	0	0	0	0	0	0	0	0	0	0	0	0
30197	5201	30197	5201	5198	1	0	0	0	0	0	0	0	0	0	0	0	0	0
150043	5201	150043	5201	5198	1	0	0	0	0	0	0	0	0	0	0	0	0	0
8010	5214	8010	5214	42302	5198	1	0	0	0	0	0	0	0	0	0	0	0	0
8011	5214	8011	5214	42302	5198	1	0	0	0	0	0	0	0	0	0	0	0	0
8012	5214	8012	5214	42302	5198	1	0	0	0	0	0	0	0	0	0	0	0	0
5319	5215	5319	5215	1	0	0	0	0	0	0	0	0	0	0	0	0	0	0
5326	5215	5326	5215	1	0	0	0	0	0	0	0	0	0	0	0	0	0	0
8565	5215	8565	5215	1	0	0	0	0	0	0	0	0	0	0	0	0	0	0
15463	5215	15463	5215	1	0	0	0	0	0	0	0	0	0	0	0	0	0	0
17089	5215	17089	5215	1	0	0	0	0	0	0	0	0	0	0	0	0	0	0
22857	5215	22857	5215	1	0	0	0	0	0	0	0	0	0	0	0	0	0	0
22892	5215	22892	5215	1	0	0	0	0	0	0	0	0	0	0	0	0	0	0
34202	5215	34202	5215	1	0	0	0	0	0	0	0	0	0	0	0	0	0	0
34437	5215	34437	5215	1	0	0	0	0	0	0	0	0	0	0	0	0	0	0
5253	5216	5253	5216	22838	15267	22803	22857	5215	1	0	0	0	0	0	0	0	0	0
5261	5216	5261	5216	22838	15267	22803	22857	5215	1	0	0	0	0	0	0	0	0	0
10461	5216	10461	5216	22838	15267	22803	22857	5215	1	0	0	0	0	0	0	0	0	0
15276	22834	15276	22834	22836	15267	22803	22857	5215	1	0	0	0	0	0	0	0	0	0
15338	5216	15338	5216	22838	15267	22803	22857	5215	1	0	0	0	0	0	0	0	0	0
34292	34290	34292	34290	15267	22803	22857	5215	1	0	0	0	0	0	0	0	0	0	0
97603	22839	97603	22839	22836	15267	22803	22857	5215	1	0	0	0	0	0	0	0	0	0
5218	5217	5218	5217	15276	22834	22836	15267	22803	22857	5215	1	0	0	0	0	0	0	0
5221	5217	5221	5217	15276	22834	22836	15267	22803	22857	5215	1	0	0	0	0	0	0	0
15278	5217	15278	5217	15276	22834	22836	15267	22803	22857	5215	1	0	0	0	0	0	0	0
97682	5217	97682	5217	15276	22834	22836	15267	22803	22857	5215	1	0	0	0	0	0	0	0
99142	5217	99142	5217	15276	22834	22836	15267	22803	22857	5215	1	0	0	0	0	0	0	0
98697	5219	98697	5219	15278	5217	15276	22834	22836	15267	22803	22857	5215	1	0	0	0	0	0
98695	5220	98695	5220	15278	5217	15276	22834	22836	15267	22803	22857	5215	1	0	0	0	0	0
5222	5221	5222	5221	5217	15276	22834	22836	15267	22803	22857	5215	1	0	0	0	0	0	0
5223	5221	5223	5221	5217	15276	22834	22836	15267	22803	22857	5215	1	0	0	0	0	0	0
140232	5222	140232	5222	5221	5217	15276	22834	22836	15267	22803	22857	5215	1	0	0	0	0	0
140233	5222	140233	5222	5221	5217	15276	22834	22836	15267	22803	22857	5215	1	0	0	0	0	0
72320	5254	72320	5254	5253	5216	22838	15267	22803	22857	5215	1	0	0	0	0	0	0	0
15269	5227	15269	5227	22839	22836	15267	22803	22857	5215	1	0	0	0	0	0	0	0	0
5231	5230	5231	5230	15276	22834	22836	15267	22803	22857	5215	1	0	0	0	0	0	0	0
5237	5230	5237	5230	15276	22834	22836	15267	22803	22857	5215	1	0	0	0	0	0	0	0
22824	22835	22824	22835	30594	38023	60089	1	0	0	0	0	0	0	0	0	0	0	0
36081	5230	36081	5230	15276	22834	22836	15267	22803	22857	5215	1	0	0	0	0	0	0	0
36082	5230	36082	5230	15276	22834	22836	15267	22803	22857	5215	1	0	0	0	0	0	0	0
4931	5231	4931	5231	5230	15276	22834	22836	15267	22803	22857	5215	1	0	0	0	0	0	0
5234	5231	5234	5231	5230	15276	22834	22836	15267	22803	22857	5215	1	0	0	0	0	0	0
16904	1904315	16904	1904315	99529	98960	30594	38023	60089	1	0	0	0	0	0	0	0	0	0
16933	5231	16933	5231	5230	15276	22834	22836	15267	22803	22857	5215	1	0	0	0	0	0	0
22848	1904315	22848	1904315	99529	98960	30594	38023	60089	1	0	0	0	0	0	0	0	0	0
8068	5234	8068	5234	5231	5230	15276	22834	22836	15267	22803	22857	5215	1	0	0	0	0	0
4891	5237	4891	5237	5230	15276	22834	22836	15267	22803	22857	5215	1	0	0	0	0	0	0
16934	5237	16934	5237	5230	15276	22834	22836	15267	22803	22857	5215	1	0	0	0	0	0	0
15272	5242	15272	5242	5249	22843	5244	22832	22836	15267	22803	22857	5215	1	0	0	0	0	0
15273	5242	15273	5242	5249	22843	5244	22832	22836	15267	22803	22857	5215	1	0	0	0	0	0
15467	5242	15467	5242	5249	22843	5244	22832	22836	15267	22803	22857	5215	1	0	0	0	0	0
1903763	5243	1903763	5243	22829	15267	22803	22857	5215	1	0	0	0	0	0	0	0	0	0
8308	5244	8308	5244	22832	22836	15267	22803	22857	5215	1	0	0	0	0	0	0	0	0
22843	5244	22843	5244	22832	22836	15267	22803	22857	5215	1	0	0	0	0	0	0	0	0
22844	5244	22844	5244	22832	22836	15267	22803	22857	5215	1	0	0	0	0	0	0	0	0
99508	5244	99508	5244	22832	22836	15267	22803	22857	5215	1	0	0	0	0	0	0	0	0
1905030	5244	1905030	5244	22832	22836	15267	22803	22857	5215	1	0	0	0	0	0	0	0	0
8086	5245	8086	5245	22843	5244	22832	22836	15267	22803	22857	5215	1	0	0	0	0	0	0
8331	5245	8331	5245	22843	5244	22832	22836	15267	22803	22857	5215	1	0	0	0	0	0	0
8332	5245	8332	5245	22843	5244	22832	22836	15267	22803	22857	5215	1	0	0	0	0	0	0
86007	5245	86007	5245	22843	5244	22832	22836	15267	22803	22857	5215	1	0	0	0	0	0	0
99511	5245	99511	5245	22843	5244	22832	22836	15267	22803	22857	5215	1	0	0	0	0	0	0
1990028	5245	1990028	5245	22843	5244	22832	22836	15267	22803	22857	5215	1	0	0	0	0	0	0
19855	8200	19855	8200	16248	16247	98772	1	0	0	0	0	0	0	0	0	0	0	0
15274	5247	15274	5247	8308	5244	22832	22836	15267	22803	22857	5215	1	0	0	0	0	0	0
86006	5248	86006	5248	5272	5261	5216	22838	15267	22803	22857	5215	1	0	0	0	0	0	0
101013	140135	101013	140135	22839	22836	15267	22803	22857	5215	1	0	0	0	0	0	0	0	0
5242	5249	5242	5249	22843	5244	22832	22836	15267	22803	22857	5215	1	0	0	0	0	0	0
5251	5249	5251	5249	22843	5244	22832	22836	15267	22803	22857	5215	1	0	0	0	0	0	0
5252	5249	5252	5249	22843	5244	22832	22836	15267	22803	22857	5215	1	0	0	0	0	0	0
15271	5249	15271	5249	22843	5244	22832	22836	15267	22803	22857	5215	1	0	0	0	0	0	0
86008	5249	86008	5249	22843	5244	22832	22836	15267	22803	22857	5215	1	0	0	0	0	0	0
86041	5249	86041	5249	22843	5244	22832	22836	15267	22803	22857	5215	1	0	0	0	0	0	0
5225	5253	5225	5253	5216	22838	15267	22803	22857	5215	1	0	0	0	0	0	0	0	0
5254	5253	5254	5253	5216	22838	15267	22803	22857	5215	1	0	0	0	0	0	0	0	0
8308	5244	8308	5244	22832	22836	15267	22803	22857	5215	1	0	0	0	0	0	0	0	0
22844	5244	22844	5244	22832	22836	15267	22803	22857	5215	1	0	0	0	0	0	0	0	0
62054	5253	62054	5253	5216	22838	15267	22803	22857	5215	1	0	0	0	0	0	0	0	0
99095	15276	99095	15276	22834	22836	15267	22803	22857	5215	1	0	0	0	0	0	0	0	0
4891	5237	4891	5237	5230	15276	22834	22836	15267	22803	22857	5215	1	0	0	0	0	0	0
5224	42623	5224	42623	16887	17111	16462	16818	16817	16787	3824	1	0	0	0	0	0	0	0
5247	8308	5247	8308	5244	22832	22836	15267	22803	22857	5215	1	0	0	0	0	0	0	0
5260	42623	5260	42623	16887	17111	16462	16818	16817	16787	3824	1	0	0	0	0	0	0	0
8068	5234	8068	5234	5231	5230	15276	22834	22836	15267	22803	22857	5215	1	0	0	0	0	0
16934	5237	16934	5237	5230	15276	22834	22836	15267	22803	22857	5215	1	0	0	0	0	0	0
19182	22835	19182	22835	30594	38023	60089	1	0	0	0	0	0	0	0	0	0	0	0
22851	22824	22851	22824	22835	30594	38023	60089	1	0	0	0	0	0	0	0	0	0	0
22852	22824	22852	22824	22835	30594	38023	60089	1	0	0	0	0	0	0	0	0	0	0
61778	5254	61778	5254	5253	5216	22838	15267	22803	22857	5215	1	0	0	0	0	0	0	0
61797	22839	61797	22839	22836	15267	22803	22857	5215	1	0	0	0	0	0	0	0	0	0
72320	5254	72320	5254	5253	5216	22838	15267	22803	22857	5215	1	0	0	0	0	0	0	0
5227	22839	5227	22839	22836	15267	22803	22857	5215	1	0	0	0	0	0	0	0	0	0
5262	5261	5262	5261	5216	22838	15267	22803	22857	5215	1	0	0	0	0	0	0	0	0
5267	5261	5267	5261	5216	22838	15267	22803	22857	5215	1	0	0	0	0	0	0	0	0
5272	5261	5272	5261	5216	22838	15267	22803	22857	5215	1	0	0	0	0	0	0	0	0
15251	5261	15251	5261	5216	22838	15267	22803	22857	5215	1	0	0	0	0	0	0	0	0
15252	5261	15252	5261	5216	22838	15267	22803	22857	5215	1	0	0	0	0	0	0	0	0
22843	5244	22843	5244	22832	22836	15267	22803	22857	5215	1	0	0	0	0	0	0	0	0
97604	97603	97604	97603	22839	22836	15267	22803	22857	5215	1	0	0	0	0	0	0	0	0
97689	5261	97689	5261	5216	22838	15267	22803	22857	5215	1	0	0	0	0	0	0	0	0
99094	15276	99094	15276	22834	22836	15267	22803	22857	5215	1	0	0	0	0	0	0	0	0
99100	99099	99100	99099	22839	22836	15267	22803	22857	5215	1	0	0	0	0	0	0	0	0
140135	22839	140135	22839	22836	15267	22803	22857	5215	1	0	0	0	0	0	0	0	0	0
1990760	5034	1990760	5034	4888	38023	60089	1	0	0	0	0	0	0	0	0	0	0	0
5245	22843	5245	22843	5244	22832	22836	15267	22803	22857	5215	1	0	0	0	0	0	0	0
15270	22843	15270	22843	5244	22832	22836	15267	22803	22857	5215	1	0	0	0	0	0	0	0
15275	140135	15275	140135	22839	22836	15267	22803	22857	5215	1	0	0	0	0	0	0	0	0
15279	5262	15279	5262	5261	5216	22838	15267	22803	22857	5215	1	0	0	0	0	0	0	0
99604	99094	99604	99094	15276	22834	22836	15267	22803	22857	5215	1	0	0	0	0	0	0	0
5228	22839	5228	22839	22836	15267	22803	22857	5215	1	0	0	0	0	0	0	0	0	0
5249	22843	5249	22843	5244	22832	22836	15267	22803	22857	5215	1	0	0	0	0	0	0	0
15269	5227	15269	5227	22839	22836	15267	22803	22857	5215	1	0	0	0	0	0	0	0	0
15277	4970	15277	4970	22824	22835	30594	38023	60089	1	0	0	0	0	0	0	0	0	0
22841	5267	22841	5267	5261	5216	22838	15267	22803	22857	5215	1	0	0	0	0	0	0	0
70089	22839	70089	22839	22836	15267	22803	22857	5215	1	0	0	0	0	0	0	0	0	0
98782	140135	98782	140135	22839	22836	15267	22803	22857	5215	1	0	0	0	0	0	0	0	0
99101	99100	99101	99100	99099	22839	22836	15267	22803	22857	5215	1	0	0	0	0	0	0	0
5248	5272	5248	5272	5261	5216	22838	15267	22803	22857	5215	1	0	0	0	0	0	0	0
15277	4970	15277	4970	22824	22835	30594	38023	60089	1	0	0	0	0	0	0	0	0	0
15280	99094	15280	99094	15276	22834	22836	15267	22803	22857	5215	1	0	0	0	0	0	0	0
15200	5275	15200	5275	22857	5215	1	0	0	0	0	0	0	0	0	0	0	0	0
31263	42626	31263	42626	43492	42623	16887	17111	16462	16818	16817	16787	3824	1	0	0	0	0	0
34228	5275	34228	5275	22857	5215	1	0	0	0	0	0	0	0	0	0	0	0	0
5278	5277	5278	5277	15238	22857	5215	1	0	0	0	0	0	0	0	0	0	0	0
5297	5280	5297	5280	5416	15294	15293	15291	22804	22857	5215	1	0	0	0	0	0	0	0
15329	15355	15329	15355	15291	22804	22857	5215	1	0	0	0	0	0	0	0	0	0	0
15493	5280	15493	5280	5416	15294	15293	15291	22804	22857	5215	1	0	0	0	0	0	0	0
15494	5280	15494	5280	5416	15294	15293	15291	22804	22857	5215	1	0	0	0	0	0	0	0
15495	15355	15495	15355	15291	22804	22857	5215	1	0	0	0	0	0	0	0	0	0	0
5282	5283	5282	5283	5416	15294	15293	15291	22804	22857	5215	1	0	0	0	0	0	0	0
5295	5283	5295	5283	5416	15294	15293	15291	22804	22857	5215	1	0	0	0	0	0	0	0
5298	5283	5298	5283	5416	15294	15293	15291	22804	22857	5215	1	0	0	0	0	0	0	0
5309	5308	5309	5308	15238	22857	5215	1	0	0	0	0	0	0	0	0	0	0	0
5332	140161	5332	140161	15355	15291	22804	22857	5215	1	0	0	0	0	0	0	0	0	0
8027	5283	8027	5283	5416	15294	15293	15291	22804	22857	5215	1	0	0	0	0	0	0	0
15374	5283	15374	5283	5416	15294	15293	15291	22804	22857	5215	1	0	0	0	0	0	0	0
15501	5283	15501	5283	5416	15294	15293	15291	22804	22857	5215	1	0	0	0	0	0	0	0
15655	5283	15655	5283	5416	15294	15293	15291	22804	22857	5215	1	0	0	0	0	0	0	0
15657	5283	15657	5283	5416	15294	15293	15291	22804	22857	5215	1	0	0	0	0	0	0	0
44670	5283	44670	5283	5416	15294	15293	15291	22804	22857	5215	1	0	0	0	0	0	0	0
5289	5287	5289	5287	15174	15171	46943	15318	22857	5215	1	0	0	0	0	0	0	0	0
5291	5290	5291	5290	15238	22857	5215	1	0	0	0	0	0	0	0	0	0	0	0
5292	15189	5292	15189	15238	22857	5215	1	0	0	0	0	0	0	0	0	0	0	0
15330	15186	15330	15186	15238	22857	5215	1	0	0	0	0	0	0	0	0	0	0	0
5291	5290	5291	5290	15238	22857	5215	1	0	0	0	0	0	0	0	0	0	0	0
102	15191	102	15191	15238	22857	5215	1	0	0	0	0	0	0	0	0	0	0	0
15328	5294	15328	5294	15291	22804	22857	5215	1	0	0	0	0	0	0	0	0	0	0
15375	15187	15375	15187	15238	22857	5215	1	0	0	0	0	0	0	0	0	0	0	0
15656	15187	15656	15187	15238	22857	5215	1	0	0	0	0	0	0	0	0	0	0	0
5309	5308	5309	5308	15238	22857	5215	1	0	0	0	0	0	0	0	0	0	0	0
5313	15238	5313	15238	22857	5215	1	0	0	0	0	0	0	0	0	0	0	0	0
8517	15238	8517	15238	22857	5215	1	0	0	0	0	0	0	0	0	0	0	0	0
15127	5310	15127	5310	46943	15318	22857	5215	1	0	0	0	0	0	0	0	0	0	0
15139	5310	15139	5310	46943	15318	22857	5215	1	0	0	0	0	0	0	0	0	0	0
15231	42887	15231	42887	22857	5215	1	0	0	0	0	0	0	0	0	0	0	0	0
15350	15238	15350	15238	22857	5215	1	0	0	0	0	0	0	0	0	0	0	0	0
15556	5310	15556	5310	46943	15318	22857	5215	1	0	0	0	0	0	0	0	0	0	0
15558	71916	15558	71916	35673	1904680	42887	22857	5215	1	0	0	0	0	0	0	0	0	0
15569	71916	15569	71916	35673	1904680	42887	22857	5215	1	0	0	0	0	0	0	0	0	0
17153	5343	17153	5343	15370	15294	15293	15291	22804	22857	5215	1	0	0	0	0	0	0	0
19531	5310	19531	5310	46943	15318	22857	5215	1	0	0	0	0	0	0	0	0	0	0
34658	5310	34658	5310	46943	15318	22857	5215	1	0	0	0	0	0	0	0	0	0	0
42876	15144	42876	15144	22857	5215	1	0	0	0	0	0	0	0	0	0	0	0	0
70909	15301	70909	15301	99516	15297	15291	22804	22857	5215	1	0	0	0	0	0	0	0	0
1901239	5310	1901239	5310	46943	15318	22857	5215	1	0	0	0	0	0	0	0	0	0	0
1901549	5310	1901549	5310	46943	15318	22857	5215	1	0	0	0	0	0	0	0	0	0	0
5314	5313	5314	5313	15238	22857	5215	1	0	0	0	0	0	0	0	0	0	0	0
15327	5313	15327	5313	15238	22857	5215	1	0	0	0	0	0	0	0	0	0	0	0
15319	5436	15319	5436	15370	15294	15293	15291	22804	22857	5215	1	0	0	0	0	0	0	0
51407	15315	51407	15315	15301	99516	15297	15291	22804	22857	5215	1	0	0	0	0	0	0	0
51408	15315	51408	15315	15301	99516	15297	15291	22804	22857	5215	1	0	0	0	0	0	0	0
5324	5319	5324	5319	5215	1	0	0	0	0	0	0	0	0	0	0	0	0	0
[truncated: 26,880 more rows]
