# Supplementary material for: Re-purposing software for functional characterization of the microbiome
Source: Microbiome. 2021 Jan 9;9:4. doi: 10.1186/s40168-020-00971-1 (PMC7797099; doi:10.1186/s40168-020-00971-1)
Supplement: Supplementary file 7 — Additional file 6. Building a reference database using the GO taxonomy (Kaiju). [file 40168_2020_971_MOESM7_ESM.gz]

Archive with 9 entries (8 files):
- ._AdditionalFile5-Kaiju_GO_DB
- AdditionalFile5-Kaiju_GO_DB
- AdditionalFile5-Kaiju_GO_DB/._.DS_Store
- AdditionalFile5-Kaiju_GO_DB/.DS_Store
- AdditionalFile5-Kaiju_GO_DB/._names.dmp
- AdditionalFile5-Kaiju_GO_DB/names.dmp
- AdditionalFile5-Kaiju_GO_DB/SampleKaiju_GO_DB_protein_seqs.faa
- AdditionalFile5-Kaiju_GO_DB/._nodes.dmp
- AdditionalFile5-Kaiju_GO_DB/nodes.dmp
