# Supplementary material for: Re-purposing software for functional characterization of the microbiome
Source: Microbiome. 2021 Jan 9;9:4. doi: 10.1186/s40168-020-00971-1 (PMC7797099; doi:10.1186/s40168-020-00971-1)
Supplement: Supplementary file 8 — Additional file 7. Building a reference database using the GO taxonomy (Kraken2). [file 40168_2020_971_MOESM8_ESM.gz]

Archive with 9 entries (7 files):
- ._AdditionalFile6-Kraken2_GO_DB
- AdditionalFile6-Kraken2_GO_DB
- AdditionalFile6-Kraken2_GO_DB/._.DS_Store
- AdditionalFile6-Kraken2_GO_DB/.DS_Store
- AdditionalFile6-Kraken2_GO_DB/taxonomy
- AdditionalFile6-Kraken2_GO_DB/taxonomy/._names.dmp
- AdditionalFile6-Kraken2_GO_DB/taxonomy/names.dmp
- AdditionalFile6-Kraken2_GO_DB/taxonomy/._nodes.dmp
- AdditionalFile6-Kraken2_GO_DB/taxonomy/nodes.dmp
